# Supplementary material for: Increasing the midsole bending stiffness of shoes alters gastrocnemius medialis muscle function during running
Source: Sci Rep. 2021 Jan 12;11:749. doi: 10.1038/s41598-020-80791-3 (PMC7804138; doi:10.1038/s41598-020-80791-3)
Supplement: Supplementary file 6 — Supplementary Information 6. [file 41598_2020_80791_MOESM6_ESM.xlsx]

## Sheet: Fascicle length - mm
	Control														Stiff														Stiffer														Stiffest
Time [%Stance]	S1	S2	S3	S4	S5	S6	S7	S8	S9	S10	S11	S12	S13	S14	S1	S2	S3	S4	S5	S6	S7	S8	S9	S10	S11	S12	S13	S14	S1	S2	S3	S4	S5	S6	S7	S8	S9	S10	S11	S12	S13	S14	S1	S2	S3	S4	S5	S6	S7
0	0	0	0	0	0	0	0	0	0	0	0	0	0	0	0	0	0	0	0	0	0	0	0	0	0	0	0	0	0	0	0	0	0	0	0	0	0	0	0	0	0	0	0	0	0	0	0	0	0
1	0.0347834	-0.2516	0.0103829	-0.484398	-0.326289	-0.482085	-0.299101	-0.226764	-0.156734	-0.116234	-0.0651217	-0.282091	-0.219355	-0.395492	0.0802093	-0.269697	0.0285862	-0.285465	-0.264461	-0.26293	-0.305657	-0.227663	-0.198156	-0.0644589	-0.0434965	-0.185465	-0.272586	-0.5907	0.0435339	-0.208734	0.0353702	-0.348364	-0.276869	-0.264658	-0.274195	-0.126329	-0.110993	-0.0746574	-0.0487783	-0.239608	-0.213096	-0.353766	0.0723851	-0.204872	-0.00303373	-0.258249	-0.251292	-0.247832	-0.386797
2	0.062154	-0.504011	0.0242735	-0.970731	-0.650776	-0.952834	-0.603167	-0.465074	-0.310097	-0.24674	-0.146373	-0.5883	-0.451191	-0.797986	0.146973	-0.540005	0.0581732	-0.583447	-0.52272	-0.538005	-0.604593	-0.47301	-0.398721	-0.134785	-0.0963955	-0.389841	-0.554274	-1.17648	0.0726745	-0.425187	0.0659806	-0.692444	-0.543151	-0.536722	-0.551304	-0.261939	-0.21603	-0.160735	-0.0981249	-0.482445	-0.437528	-0.742875	0.130442	-0.405282	-0.0010942	-0.523455	-0.49346	-0.520256	-0.777957
3	0.0803659	-0.757095	0.0427168	-1.45935	-0.972439	-1.41201	-0.911692	-0.713862	-0.459996	-0.389169	-0.238272	-0.915371	-0.693746	-1.20943	0.197959	-0.812369	0.0898312	-0.892434	-0.77401	-0.822959	-0.896574	-0.734759	-0.601989	-0.209878	-0.156148	-0.609886	-0.843418	-1.7633	0.0851013	-0.649798	0.0926284	-1.03213	-0.799124	-0.815796	-0.831021	-0.406217	-0.315109	-0.255486	-0.147043	-0.727677	-0.672118	-1.17005	0.174221	-0.602193	0.00655555	-0.795135	-0.726377	-0.815445	-1.17192
4	0.0899388	-1.01283	0.0640477	-1.95573	-1.29591	-1.8636	-1.2274	-0.982565	-0.609602	-0.549029	-0.356506	-1.27034	-0.952251	-1.63229	0.240254	-1.08666	0.123053	-1.21694	-1.02272	-1.12362	-1.1859	-1.01905	-0.812297	-0.291773	-0.232478	-0.852119	-1.14707	-2.34811	0.0827913	-0.884849	0.115496	-1.37014	-1.04749	-1.10407	-1.11512	-0.562576	-0.414014	-0.365118	-0.197981	-0.977259	-0.920838	-1.63979	0.2082	-0.797227	0.0179535	-1.07608	-0.95399	-1.14028	-1.57608
5	0.0897241	-1.2678	0.0845471	-2.44454	-1.61473	-2.29777	-1.54674	-1.26444	-0.750419	-0.727909	-0.505501	-1.65209	-1.22219	-2.05419	0.263256	-1.35478	0.153028	-1.55341	-1.2616	-1.44055	-1.46497	-1.31847	-1.02295	-0.381653	-0.326345	-1.11816	-1.45531	-2.89545	0.057211	-1.12782	0.125394	-1.70019	-1.27789	-1.39921	-1.40116	-0.728579	-0.511186	-0.490222	-0.250511	-1.23045	-1.1802	-2.14361	0.213457	-0.982259	0.0333664	-1.36181	-1.16537	-1.49325	-1.98092
6	0.0783269	-1.52531	0.107392	-2.92192	-1.93115	-2.71857	-1.86678	-1.57083	-0.884356	-0.922747	-0.680939	-2.06627	-1.50713	-2.48393	0.249493	-1.62061	0.181269	-1.90851	-1.49299	-1.78294	-1.72671	-1.64213	-1.23997	-0.479534	-0.438818	-1.41802	-1.77227	-3.42261	-0.0268678	-1.3835	0.12609	-2.02145	-1.4918	-1.70707	-1.6882	-0.910801	-0.613938	-0.627666	-0.304354	-1.48756	-1.45426	-2.68567	0.16951	-1.16425	0.0570578	-1.65497	-1.36318	-1.8859	-2.37897
7	0.0561396	-1.78244	0.118788	-3.39002	-2.24876	-3.1267	-2.19156	-1.89345	-1.00896	-1.14854	-0.909966	-2.51628	-1.80534	-2.88798	0.203946	-1.87116	0.19784	-2.27776	-1.72271	-2.14585	-1.97977	-1.97611	-1.45745	-0.593524	-0.584833	-1.75133	-2.09704	-3.87638	-0.161347	-1.63655	0.118625	-2.33426	-1.69168	-2.02121	-1.9795	-1.10559	-0.727737	-0.786865	-0.364027	-1.75085	-1.74024	-3.21323	0.0862101	-1.33712	0.0779287	-1.95019	-1.55208	-2.29727	-2.7797
8	0.0214324	-2.04101	0.115837	-3.81707	-2.56269	-3.51962	-2.50868	-2.22764	-1.12129	-1.39879	-1.18369	-2.97772	-2.10012	-3.27615	0.116343	-2.11021	0.202049	-2.64501	-1.9536	-2.52535	-2.20913	-2.30678	-1.67397	-0.722413	-0.756464	-2.10441	-2.40996	-4.2738	-0.355664	-1.89108	0.0939744	-2.63135	-1.87674	-2.34102	-2.26056	-1.30707	-0.86091	-0.960713	-0.426889	-2.01612	-2.02484	-3.73331	-0.0572128	-1.50433	0.0987467	-2.23707	-1.72912	-2.72205	-3.16291
9	-0.0315404	-2.3016	0.0998354	-4.21426	-2.88141	-3.90532	-2.81339	-2.57639	-1.2257	-1.66019	-1.49015	-3.45648	-2.39784	-3.61678	-0.0273039	-2.3328	0.189666	-3.01844	-2.19442	-2.92598	-2.41082	-2.63919	-1.89483	-0.86288	-0.95607	-2.48863	-2.71965	-4.5925	-0.655007	-2.13333	0.059013	-2.91708	-2.0515	-2.66747	-2.53056	-1.52086	-1.01896	-1.14037	-0.494513	-2.28491	-2.31356	-4.19643	-0.296456	-1.66582	0.110562	-2.51876	-1.89773	-3.15252	-3.52456
10	-0.103852	-2.56387	0.0561391	-4.57181	-3.20542	-4.27997	-3.10898	-2.92563	-1.3207	-1.94323	-1.85278	-3.93858	-2.68787	-3.91523	-0.218971	-2.54165	0.153834	-3.37926	-2.45247	-3.33142	-2.59738	-2.95432	-2.11692	-1.02305	-1.19222	-2.88394	-3.01437	-4.83879	-1.01057	-2.36315	0.0177599	-3.18599	-2.22474	-2.99128	-2.79043	-1.73896	-1.20397	-1.33188	-0.569802	-2.55563	-2.59581	-4.6113	-0.591548	-1.82217	0.105038	-2.7829	-2.06403	-3.56521	-3.87033
11	-0.224384	-2.83265	-0.0195336	-4.87149	-3.54011	-4.64852	-3.38451	-3.28242	-1.41214	-2.23822	-2.2479	-4.4031	-2.96318	-4.15991	-0.4961	-2.74178	0.101641	-3.72243	-2.73885	-3.74819	-2.75409	-3.25641	-2.3473	-1.19825	-1.45087	-3.28474	-3.2894	-5.02553	-1.46517	-2.5777	-0.0328461	-3.43717	-2.401	-3.3185	-3.01593	-1.96408	-1.42957	-1.52773	-0.648622	-2.82286	-2.86933	-4.95764	-0.989254	-1.97506	0.0841634	-3.02948	-2.22961	-3.96634	-4.18815
12	-0.383698	-3.10218	-0.113889	-5.13715	-3.89155	-5.00973	-3.64066	-3.63436	-1.50498	-2.53286	-2.66239	-4.85845	-3.22905	-4.35309	-0.82574	-2.93604	0.0274446	-4.05137	-3.05324	-4.16201	-2.88235	-3.54356	-2.58752	-1.38337	-1.73729	-3.6912	-3.54948	-5.1583	-1.97533	-2.77655	-0.0797592	-3.67386	-2.58751	-3.63992	-3.21796	-2.19571	-1.68275	-1.72223	-0.737517	-3.08955	-3.13574	-5.24492	-1.4476	-2.12469	0.0402519	-3.25889	-2.39806	-4.33831	-4.48166
13	-0.613731	-3.37915	-0.244172	-5.36551	-4.25844	-5.36485	-3.88186	-3.98299	-1.6034	-2.83288	-3.10974	-5.28495	-3.47977	-4.5058	-1.24565	-3.12947	-0.0658171	-4.35482	-3.39745	-4.5679	-2.99529	-3.81607	-2.84602	-1.58412	-2.04751	-4.08129	-3.79001	-5.25949	-2.52441	-2.96239	-0.124237	-3.89394	-2.79152	-3.95797	-3.39833	-2.43363	-1.97649	-1.91814	-0.835658	-3.34821	-3.3911	-5.4821	-1.97428	-2.27363	-0.0272556	-3.46676	-2.5714	-4.6862	-4.75764
14	-0.915263	-3.65455	-0.382204	-5.56061	-4.64967	-5.71532	-4.11059	-4.32725	-1.71371	-3.12842	-3.55888	-5.6788	-3.71766	-4.61935	-1.74176	-3.32396	-0.164261	-4.64135	-3.77811	-4.96332	-3.09742	-4.0785	-3.12305	-1.79147	-2.36589	-4.46207	-4.01646	-5.33452	-3.10858	-3.13611	-0.162962	-4.10044	-3.0185	-4.27179	-3.54472	-2.68186	-2.29369	-2.11273	-0.943311	-3.59715	-3.63941	-5.67297	-2.55138	-2.41931	-0.109892	-3.65872	-2.75302	-5.00811	-5.01803
15	-1.28174	-3.93193	-0.53567	-5.73779	-5.05374	-6.05617	-4.33131	-4.65865	-1.83904	-3.41214	-4.00205	-6.0453	-3.94345	-4.71189	-2.2902	-3.52231	-0.269983	-4.91097	-4.17389	-5.33	-3.18758	-4.33335	-3.41996	-1.99925	-2.69663	-4.82263	-4.22936	-5.40241	-3.66559	-3.30193	-0.19428	-4.29622	-3.26634	-4.57979	-3.6708	-2.93875	-2.6285	-2.30619	-1.06644	-3.83733	-3.87749	-5.83496	-3.14278	-2.56581	-0.21153	-3.83692	-2.9415	-5.30659	-5.26523
16	-1.73615	-4.20361	-0.690689	-5.9083	-5.47251	-6.39265	-4.55168	-4.98298	-1.98641	-3.68788	-4.4444	-6.37406	-4.15907	-4.79221	-2.90605	-3.71964	-0.359837	-5.16839	-4.59037	-5.67488	-3.27791	-4.58577	-3.73833	-2.21035	-3.02693	-5.15781	-4.43366	-5.46724	-4.21163	-3.45852	-0.226475	-4.48437	-3.53852	-4.88334	-3.78871	-3.21146	-2.975	-2.49903	-1.20103	-4.0634	-4.10722	-5.97318	-3.74935	-2.70954	-0.307201	-4.00348	-3.13966	-5.58493	-5.50874
17	-2.23533	-4.46809	-0.83608	-6.07616	-5.90081	-6.71406	-4.77975	-5.29333	-2.15495	-3.94779	-4.86161	-6.67047	-4.36586	-4.86867	-3.52981	-3.91759	-0.439101	-5.41752	-5.01478	-5.98214	-3.38358	-4.8354	-4.06682	-2.41765	-3.34408	-5.47279	-4.63209	-5.53926	-4.70078	-3.61213	-0.266556	-4.66778	-3.82616	-5.17778	-3.90327	-3.49695	-3.31217	-2.69038	-1.35307	-4.27844	-4.32819	-6.09589	-4.31846	-2.85137	-0.402909	-4.16364	-3.34746	-5.84327	-5.75405
18	-2.79625	-4.72607	-0.973314	-6.24697	-6.31846	-7.02267	-5.02147	-5.59067	-2.34419	-4.18985	-5.25359	-6.93684	-4.56392	-4.95755	-4.17218	-4.11004	-0.503096	-5.66065	-5.42806	-6.25366	-3.50508	-5.08385	-4.40731	-2.61819	-3.65122	-5.7637	-4.82631	-5.628	-5.129	-3.7623	-0.323347	-4.85046	-4.12492	-5.46484	-4.01694	-3.79603	-3.64247	-2.88297	-1.52519	-4.4843	-4.53694	-6.20971	-4.85806	-2.99132	-0.475958	-4.32201	-3.56696	-6.08643	-6.00031
19	-3.37911	-4.96932	-1.10063	-6.42948	-6.7338	-7.31759	-5.27861	-5.87372	-2.55595	-4.41944	-5.62247	-7.17509	-4.75753	-5.05967	-4.78181	-4.29565	-0.547272	-5.90164	-5.83669	-6.49379	-3.64077	-5.33171	-4.74545	-2.81367	-3.9362	-6.03496	-5.02206	-5.74035	-5.50039	-3.91244	-0.405569	-5.03498	-4.42947	-5.73526	-4.13851	-4.11069	-3.9521	-3.0762	-1.71052	-4.68191	-4.73677	-6.3205	-5.33142	-3.1276	-0.522736	-4.48056	-3.8027	-6.31253	-6.24881
20	-3.96957	-5.20501	-1.2331	-6.62313	-7.12774	-7.59008	-5.55271	-6.14097	-2.78162	-4.63204	-5.95829	-7.39066	-4.94665	-5.18054	-5.34187	-4.47553	-0.592142	-6.13924	-6.22115	-6.70205	-3.80248	-5.5739	-5.07728	-3.00439	-4.19356	-6.28798	-5.22064	-5.87894	-5.80081	-4.06474	-0.525393	-5.22419	-4.73023	-5.99057	-4.28103	-4.43113	-4.24141	-3.26646	-1.9151	-4.8753	-4.92566	-6.43394	-5.73532	-3.26127	-0.545212	-4.64154	-4.05246	-6.5238	-6.50584
21	-4.55358	-5.42551	-1.37515	-6.82192	-7.49675	-7.85012	-5.84538	-6.39265	-3.02227	-4.8288	-6.26579	-7.58622	-5.13404	-5.33276	-5.84324	-4.64921	-0.643095	-6.37523	-6.58107	-6.88784	-3.99225	-5.81304	-5.39524	-3.1918	-4.4285	-6.52669	-5.4231	-6.05222	-6.05118	-4.22032	-0.67051	-5.41817	-5.02508	-6.22529	-4.44156	-4.76287	-4.50897	-3.45559	-2.13743	-5.0669	-5.10511	-6.55884	-6.07777	-3.39254	-0.543914	-4.80823	-4.31976	-6.72309	-6.76452
22	-5.09457	-5.63857	-1.53938	-7.03105	-7.84516	-8.09762	-6.14438	-6.62592	-3.26999	-5.0171	-6.54735	-7.77016	-5.32044	-5.50889	-6.25461	-4.81997	-0.709817	-6.6093	-6.91692	-7.06187	-4.1922	-6.04282	-5.69083	-3.37696	-4.6376	-6.75374	-5.6325	-6.25372	-6.25055	-4.37919	-0.853099	-5.61755	-5.30985	-6.4392	-4.61057	-5.09431	-4.75357	-3.64242	-2.37109	-5.2586	-5.27815	-6.69937	-6.34837	-3.52401	-0.536159	-4.97987	-4.60252	-6.91181	-7.02008
23	-5.59846	-5.84192	-1.72952	-7.2451	-8.16162	-8.336	-6.44925	-6.8432	-3.52024	-5.19721	-6.80445	-7.94734	-5.50605	-5.71059	-6.59614	-4.9919	-0.820299	-6.83883	-7.22392	-7.22849	-4.40676	-6.26494	-5.96345	-3.56287	-4.82153	-6.97163	-5.8492	-6.4871	-6.41989	-4.54137	-1.04591	-5.82129	-5.58386	-6.6351	-4.79977	-5.42417	-4.97745	-3.82285	-2.61944	-5.45245	-5.44623	-6.86527	-6.56951	-3.65649	-0.531174	-5.15336	-4.89147	-7.09314	-7.2742
24	-6.02869	-6.03816	-1.95777	-7.45769	-8.45448	-8.57443	-6.75441	-7.04	-3.76979	-5.37098	-7.04229	-8.11814	-5.69312	-5.9331	-6.85333	-5.16541	-0.970537	-7.06493	-7.50777	-7.39829	-4.63104	-6.47641	-6.20533	-3.75149	-4.98836	-7.18401	-6.07041	-6.74292	-6.57229	-4.70618	-1.24376	-6.02732	-5.8476	-6.81442	-4.99899	-5.74974	-5.178	-3.9979	-2.87558	-5.64766	-5.61172	-7.05712	-6.75809	-3.792	-0.546725	-5.33014	-5.18768	-7.27354	-7.51901
25	-6.39907	-6.22997	-2.21429	-7.67061	-8.72202	-8.81981	-7.04775	-7.21895	-4.01012	-5.54311	-7.26613	-8.28951	-5.87977	-6.16851	-7.04954	-5.33863	-1.16393	-7.28301	-7.77176	-7.57946	-4.85075	-6.67754	-6.42065	-3.94234	-5.14398	-7.39353	-6.29572	-7.01338	-6.71993	-4.8695	-1.43428	-6.23313	-6.10064	-6.98199	-5.19681	-6.06179	-5.358	-4.16674	-3.13657	-5.84529	-5.77818	-7.27604	-6.93187	-3.9317	-0.603457	-5.50564	-5.4773	-7.45559	-7.75365
26	-6.69561	-6.41511	-2.48221	-7.878	-8.96377	-9.07423	-7.33174	-7.3815	-4.23982	-5.7185	-7.48113	-8.46353	-6.06518	-6.41396	-7.19708	-5.51394	-1.39858	-7.49382	-8.0191	-7.77448	-5.06883	-6.87111	-6.60677	-4.13463	-5.29218	-7.60141	-6.52454	-7.28933	-6.8758	-5.03286	-1.60651	-6.43797	-6.34368	-7.14255	-5.39928	-6.36382	-5.51657	-4.32814	-3.40242	-6.04259	-5.94658	-7.51571	-7.10237	-4.07528	-0.709139	-5.67686	-5.75319	-7.64365	-7.97796
27	-6.91993	-6.59635	-2.75776	-8.08001	-9.18847	-9.34144	-7.60279	-7.52873	-4.45464	-5.89896	-7.69191	-8.63935	-6.2516	-6.658	-7.30879	-5.68225	-1.6513	-7.69699	-8.25442	-7.98747	-5.28233	-7.05591	-6.76752	-4.3281	-5.43996	-7.81321	-6.74994	-7.55998	-7.05374	-5.19109	-1.76495	-6.63979	-6.57517	-7.3002	-5.59843	-6.65075	-5.65514	-4.48342	-3.6646	-6.23777	-6.11907	-7.76765	-7.2967	-4.22182	-0.855158	-5.84439	-6.01332	-7.8427	-8.18886
28	-7.09639	-6.77134	-3.01182	-8.27659	-9.39196	-9.62685	-7.85864	-7.66657	-4.65403	-6.08383	-7.90485	-8.81785	-6.43816	-6.90014	-7.40808	-5.84298	-1.91354	-7.88931	-8.48216	-8.22176	-5.48906	-7.23527	-6.90712	-4.51963	-5.59618	-8.02715	-6.97082	-7.82027	-7.26565	-5.34427	-1.90903	-6.83711	-6.79493	-7.4592	-5.79232	-6.92341	-5.77812	-4.63325	-3.92249	-6.43138	-6.29609	-8.02412	-7.52641	-4.3707	-1.05123	-6.00567	-6.24779	-8.05432	-8.39028
29	-7.22684	-6.94041	-3.24795	-8.4677	-9.57999	-9.92428	-8.10571	-7.79771	-4.83762	-6.2778	-8.12582	-9.00077	-6.62532	-7.13155	-7.50455	-5.99103	-2.16544	-8.0752	-8.70342	-8.47146	-5.69243	-7.41136	-7.02746	-4.70589	-5.76535	-8.2455	-7.1848	-8.06093	-7.51379	-5.49023	-2.04255	-7.0307	-7.00241	-7.62433	-5.98266	-7.18331	-5.88675	-4.77913	-4.17373	-6.61886	-6.47956	-8.27532	-7.79192	-4.51828	-1.26874	-6.16238	-6.45783	-8.27962	-8.58354
30	-7.32823	-7.10391	-3.45768	-8.65539	-9.75715	-10.2364	-8.34436	-7.92734	-5.00806	-6.47997	-8.35675	-9.18643	-6.81483	-7.35179	-7.61279	-6.12333	-2.40144	-8.25413	-8.92036	-8.73572	-5.8948	-7.58457	-7.13329	-4.88646	-5.95046	-8.46823	-7.3857	-8.28256	-7.80986	-5.62738	-2.17494	-7.22059	-7.19747	-7.79783	-6.16824	-7.42939	-5.98635	-4.92271	-4.41201	-6.80059	-6.66678	-8.51633	-8.10998	-4.66527	-1.51132	-6.31562	-6.64572	-8.51804	-8.76793
31	-7.41962	-7.26145	-3.64974	-8.83932	-9.92634	-10.5617	-8.579	-8.05802	-5.16778	-6.68623	-8.59959	-9.37507	-7.00856	-7.55765	-7.74607	-6.24095	-2.61695	-8.42707	-9.1347	-9.00922	-6.09948	-7.75792	-7.22986	-5.05941	-6.15477	-8.69277	-7.57485	-8.47496	-8.15564	-5.75524	-2.31057	-7.40621	-7.38173	-7.98076	-6.35217	-7.66771	-6.08077	-5.06596	-4.63718	-6.97568	-6.85836	-8.74328	-8.47633	-4.80882	-1.75168	-6.4674	-6.81228	-8.76669	-8.94835
32	-7.51617	-7.41312	-3.82982	-9.02146	-10.092	-10.8945	-8.81388	-8.1912	-5.31719	-6.89794	-8.85675	-9.5689	-7.20665	-7.74779	-7.92097	-6.34351	-2.81274	-8.59584	-9.34694	-9.28225	-6.30873	-7.92945	-7.3203	-5.22399	-6.37912	-8.91942	-7.75052	-8.64465	-8.54593	-5.87236	-2.44716	-7.58879	-7.5605	-8.17497	-6.53428	-7.89301	-6.17363	-5.21147	-4.84824	-7.14198	-7.05284	-8.95401	-8.89555	-4.94897	-1.98833	-6.61951	-6.96267	-9.02147	-9.12515
33	-7.63426	-7.55948	-4.00121	-9.20116	-10.2599	-11.2365	-9.05041	-8.32616	-5.46049	-7.11123	-9.12722	-9.76539	-7.40678	-7.92198	-8.14721	-6.43443	-2.99603	-8.75982	-9.55572	-9.55352	-6.52313	-8.10069	-7.40906	-5.38232	-6.61902	-9.1446	-7.91233	-8.78049	-8.98214	-5.98014	-2.59009	-7.77039	-7.73705	-8.37772	-6.71371	-8.10876	-6.26906	-5.36045	-5.04459	-7.29997	-7.24732	-9.14769	-9.36256	-5.08671	-2.21542	-6.77306	-7.10332	-9.27632	-9.29846
34	-7.7923	-7.69988	-4.1709	-9.37569	-10.4372	-11.5806	-9.29337	-8.462	-5.59812	-7.32181	-9.4044	-9.96543	-7.61037	-8.07926	-8.4331	-6.51879	-3.16842	-8.91912	-9.76314	-9.81247	-6.74426	-8.26977	-7.50153	-5.53667	-6.87049	-9.36766	-8.06492	-8.88985	-9.4444	-6.07936	-2.74135	-7.95092	-7.9155	-8.58743	-6.89213	-8.31215	-6.3712	-5.51343	-5.22724	-7.44937	-7.44227	-9.3257	-9.87525	-5.21948	-2.43557	-6.92948	-7.23692	-9.52569	-9.46955
35	-7.99601	-7.83398	-4.33903	-9.54578	-10.6266	-11.927	-9.5434	-8.59608	-5.73072	-7.53053	-9.68525	-10.1696	-7.81278	-8.22041	-8.79071	-6.59798	-3.33307	-9.07215	-9.96712	-10.0566	-6.97091	-8.43325	-7.59978	-5.68929	-7.12886	-9.58846	-8.20881	-8.96735	-9.93083	-6.1717	-2.89858	-8.1315	-8.10253	-8.80219	-7.06996	-8.49913	-6.4806	-5.67238	-5.40097	-7.59027	-7.6334	-9.48615	-10.4279	-5.35042	-2.64716	-7.08846	-7.36697	-9.76352	-9.6371
36	-8.24743	-7.96247	-4.50665	-9.70649	-10.8321	-12.2685	-9.80109	-8.7254	-5.86054	-7.73194	-9.96661	-10.3744	-8.01015	-8.34511	-9.20991	-6.67619	-3.49383	-9.21816	-10.1659	-10.2851	-7.19935	-8.59129	-7.70691	-5.84275	-7.38431	-9.80632	-8.34605	-9.02007	-10.4199	-6.26041	-3.06542	-8.31397	-8.2992	-9.01755	-7.24671	-8.67028	-6.60063	-5.83703	-5.56876	-7.72263	-7.82131	-9.63223	-11.0027	-5.47567	-2.85404	-7.25053	-7.49779	-9.98493	-9.80348
37	-8.56092	-8.08432	-4.67191	-9.85592	-11.057	-12.6043	-10.0667	-8.85062	-5.98992	-7.92539	-10.2374	-10.5789	-8.20169	-8.45558	-9.69626	-6.75792	-3.64897	-9.35646	-10.3596	-10.4933	-7.42952	-8.73979	-7.82321	-6.00008	-7.63126	-10.0208	-8.47943	-9.05376	-10.9047	-6.34742	-3.24105	-8.49886	-8.50432	-9.2331	-7.42205	-8.82092	-6.73101	-6.00459	-5.73222	-7.8485	-8.00475	-9.76361	-11.5953	-5.59784	-3.05935	-7.41466	-7.62954	-10.1887	-9.96791
38	-8.92108	-8.20218	-4.8351	-9.995	-11.3003	-12.9324	-10.3385	-8.96877	-6.12078	-8.1142	-10.4945	-10.781	-8.38116	-8.55308	-10.2318	-6.84211	-3.8014	-9.48675	-10.5448	-10.6869	-7.65658	-8.87821	-7.94684	-6.16267	-7.86526	-10.2324	-8.6093	-9.07104	-11.3659	-6.43541	-3.42164	-8.68427	-8.71715	-9.44569	-7.5982	-8.95526	-6.86925	-6.17392	-5.89736	-7.9692	-8.18142	-9.88257	-12.1799	-5.71586	-3.26205	-7.57909	-7.76234	-10.3718	-10.1285
39	-9.32317	-8.31589	-5.00026	-10.1215	-11.5587	-13.2458	-10.6144	-9.08185	-6.25505	-8.29587	-10.7363	-10.9783	-8.54861	-8.64001	-10.7968	-6.93145	-3.95195	-9.60861	-10.7218	-10.8661	-7.87791	-9.00656	-8.07703	-6.33026	-8.07897	-10.4425	-8.73702	-9.08091	-11.7971	-6.52547	-3.60806	-8.87096	-8.93281	-9.65459	-7.77465	-9.07374	-7.01638	-6.34296	-6.06778	-8.08529	-8.35365	-9.99179	-12.75	-5.83136	-3.47001	-7.74449	-7.8975	-10.5368	-10.2882
40	-9.75522	-8.42885	-5.16475	-10.235	-11.8288	-13.5472	-10.8911	-9.1908	-6.39492	-8.46994	-10.9553	-11.1697	-8.70481	-8.71881	-11.3833	-7.02544	-4.10707	-9.72351	-10.8887	-11.033	-8.09284	-9.1248	-8.20704	-6.50147	-8.27123	-10.6498	-8.86145	-9.09136	-12.1995	-6.61928	-3.80542	-9.0564	-9.14681	-9.85958	-7.94992	-9.17946	-7.16926	-6.50734	-6.24395	-8.19938	-8.52193	-10.0931	-13.2918	-5.94542	-3.68383	-7.90674	-8.03316	-10.687	-10.4462
41	-10.2014	-8.54241	-5.33157	-10.3393	-12.1059	-13.832	-11.1649	-9.2966	-6.54065	-8.63962	-11.1531	-11.3538	-8.84888	-8.79364	-11.9621	-7.12244	-4.27498	-9.83304	-11.0458	-11.1925	-8.29672	-9.23415	-8.33647	-6.67506	-8.44416	-10.8539	-8.98468	-9.10577	-12.5593	-6.71637	-4.01062	-9.2394	-9.35654	-10.0609	-8.1252	-9.27806	-7.32554	-6.6654	-6.42766	-8.31248	-8.68511	-10.1913	-13.7927	-6.05825	-3.90877	-8.06542	-8.16977	-10.8246	-10.6006
42	-10.6543	-8.65795	-5.50489	-10.4378	-12.3841	-14.0974	-11.4326	-9.40206	-6.6918	-8.80743	-11.3329	-11.532	-8.98389	-8.8671	-12.5247	-7.223	-4.46263	-9.93859	-11.1952	-11.3459	-8.49023	-9.33862	-8.4606	-6.84808	-8.5957	-11.0557	-9.10817	-9.13207	-12.8952	-6.81645	-4.22627	-9.41917	-9.56002	-10.2573	-8.3002	-9.37295	-7.48413	-6.816	-6.6224	-8.42398	-8.84611	-10.2881	-14.2575	-6.17121	-4.14831	-8.21914	-8.30588	-10.9553	-10.7521
43	-11.0954	-8.77749	-5.6871	-10.5348	-12.6565	-14.3472	-11.6894	-9.50825	-6.84736	-8.97186	-11.4937	-11.7064	-9.11327	-8.94133	-13.0549	-7.32612	-4.67679	-10.0431	-11.3366	-11.4947	-8.67393	-9.4408	-8.57906	-7.01542	-8.73035	-11.2538	-9.23188	-9.17339	-13.2079	-6.91899	-4.45844	-9.59381	-9.75697	-10.45	-8.47183	-9.46661	-7.64202	-6.95578	-6.82585	-8.53443	-9.00553	-10.3858	-14.6786	-6.28376	-4.40533	-8.3656	-8.43944	-11.0831	-10.8985
44	-11.5212	-8.89968	-5.8802	-10.6365	-12.9221	-14.5759	-11.9316	-9.61648	-7.00418	-9.13413	-11.6404	-11.8777	-9.23915	-9.01935	-13.5444	-7.43157	-4.92322	-10.1511	-11.4744	-11.641	-8.84545	-9.54335	-8.69179	-7.17663	-8.85496	-11.4483	-9.35706	-9.23088	-13.4984	-7.02262	-4.7094	-9.76495	-9.94896	-10.6398	-8.63954	-9.56265	-7.79802	-7.08553	-7.03662	-8.64369	-9.16256	-10.4871	-15.0609	-6.39503	-4.67812	-8.50697	-8.57155	-11.2107	-11.0387
45	-11.9207	-9.02403	-6.08919	-10.7469	-13.1748	-14.7857	-12.1569	-9.72922	-7.16203	-9.29562	-11.7788	-12.0491	-9.3637	-9.10651	-13.9895	-7.53973	-5.20771	-10.2646	-11.6107	-11.7854	-9.00633	-9.64945	-8.79948	-7.32949	-8.97195	-11.6412	-9.48465	-9.31156	-13.7768	-7.12612	-4.97841	-9.93302	-10.1374	-10.827	-8.80401	-9.66151	-7.95068	-7.20681	-7.25437	-8.75032	-9.31815	-10.5942	-15.4086	-6.50298	-4.97244	-8.64288	-8.69883	-11.3417	-11.1727
46	-12.2878	-9.15044	-6.31432	-10.8693	-13.4128	-14.9794	-12.3613	-9.84823	-7.31757	-9.45958	-11.9113	-12.2245	-9.49016	-9.20229	-14.3888	-7.6509	-5.52951	-10.3872	-11.7482	-11.9289	-9.15885	-9.76112	-8.90467	-7.46957	-9.08566	-11.8311	-9.61409	-9.41125	-14.0438	-7.23002	-5.26534	-10.0986	-10.3224	-11.0133	-8.96186	-9.76392	-8.09773	-7.31859	-7.47569	-8.85378	-9.47201	-10.7076	-15.7252	-6.60648	-5.27635	-8.77552	-8.82055	-11.4778	-11.2979
47	-12.6241	-9.27572	-6.56009	-11.0088	-13.6375	-15.1561	-12.544	-9.97336	-7.46891	-9.62328	-12.0414	-12.403	-9.61882	-9.31241	-14.7466	-7.76338	-5.88645	-10.5234	-11.8901	-12.0728	-9.30107	-9.87924	-9.00778	-7.59947	-9.20275	-12.0176	-9.74382	-9.52976	-14.2995	-7.33239	-5.56659	-10.2642	-10.5065	-11.2002	-9.11553	-9.87023	-8.23913	-7.42277	-7.69805	-8.95434	-9.62204	-10.8291	-16.013	-6.70255	-5.59596	-8.90858	-8.93645	-11.6191	-11.4154
48	-12.9246	-9.40123	-6.81936	-11.1691	-13.8468	-15.3207	-12.7042	-10.1074	-7.61831	-9.78545	-12.1732	-12.5853	-9.74795	-9.43538	-15.0603	-7.87817	-6.27189	-10.6752	-12.0388	-12.2177	-9.4339	-10.0039	-9.11059	-7.71957	-9.32781	-12.2016	-9.87157	-9.66394	-14.5435	-7.43464	-5.87843	-10.4323	-10.6899	-11.3882	-9.26761	-9.97977	-8.37417	-7.52194	-7.91691	-9.05191	-9.766	-10.9583	-16.2775	-6.79052	-5.923	-9.04331	-9.04434	-11.7661	-11.5264
49	-13.1914	-9.52519	-7.09254	-11.3471	-14.0449	-15.4755	-12.842	-10.2509	-7.76225	-9.94833	-12.3087	-12.7729	-9.87793	-9.57241	-15.3416	-7.99296	-6.67868	-10.842	-12.1947	-12.365	-9.56186	-10.1363	-9.21043	-7.82857	-9.46133	-12.3822	-9.99766	-9.80796	-14.7728	-7.5357	-6.19567	-10.6029	-10.8721	-11.5779	-9.41748	-10.0925	-8.50147	-7.61736	-8.12916	-9.14602	-9.90583	-11.0966	-16.5229	-6.87053	-6.25296	-9.18213	-9.14578	-11.9184	-11.6299
50	-13.4275	-9.6483	-7.37212	-11.5436	-14.2334	-15.6229	-12.9603	-10.4036	-7.90326	-10.1069	-12.4509	-12.9621	-10.0063	-9.72279	-15.5929	-8.10658	-7.09358	-11.0261	-12.3578	-12.5151	-9.68299	-10.2755	-9.30798	-7.92929	-9.60601	-12.5581	-10.1183	-9.95798	-14.9888	-7.63642	-6.51248	-10.7778	-11.0537	-11.7689	-9.57164	-10.2084	-8.62093	-7.70994	-8.33208	-9.23885	-10.037	-11.2432	-16.7478	-6.94314	-6.58593	-9.32683	-9.24029	-12.0752	-11.7274
51	-13.6348	-9.77174	-7.64836	-11.7535	-14.4149	-15.7657	-13.0627	-10.5671	-8.04191	-10.2607	-12.6003	-13.1509	-10.131	-9.88377	-15.8164	-8.21892	-7.5081	-11.224	-12.5271	-12.6681	-9.79672	-10.4212	-9.40111	-8.02362	-9.76342	-12.7284	-10.2326	-10.1088	-15.1891	-7.73711	-6.82263	-10.9575	-11.2347	-11.9599	-9.73141	-10.3269	-8.73214	-7.80137	-8.523	-9.33085	-10.1607	-11.3973	-16.9589	-7.0102	-6.91579	-9.47656	-9.32852	-12.2362	-11.8209
52	-13.8172	-9.89671	-7.9141	-11.97	-14.5928	-15.9057	-13.1528	-10.7413	-8.1771	-10.4099	-12.7561	-13.3381	-10.2515	-10.0543	-16.0186	-8.32917	-7.91083	-11.4301	-12.7001	-12.8244	-9.90508	-10.5732	-9.48718	-8.11241	-9.93129	-12.8926	-10.341	-10.2574	-15.3719	-7.8375	-7.12061	-11.1406	-11.4135	-12.1498	-9.89716	-10.448	-8.83415	-7.89312	-8.7007	-9.4222	-10.2804	-11.5591	-17.1571	-7.07497	-7.238	-9.63034	-9.41231	-12.4009	-11.9113
53	-13.9812	-10.0246	-8.16031	-12.1894	-14.7686	-16.0448	-13.2339	-10.9244	-8.31043	-10.551	-12.9193	-13.521	-10.3677	-10.2313	-16.2036	-8.43746	-8.29041	-11.6417	-12.8732	-12.9833	-10.0099	-10.7298	-9.56756	-8.19674	-10.1066	-13.0508	-10.4418	-10.4026	-15.5424	-7.93942	-7.40107	-11.3249	-11.5884	-12.337	-10.0744	-10.5716	-8.92674	-7.98541	-8.86546	-9.51484	-10.3942	-11.7262	-17.3368	-7.14029	-7.55022	-9.78706	-9.49225	-12.5694	-11.9995
54	-14.1323	-10.1561	-8.38562	-12.4027	-14.9436	-16.1853	-13.3121	-11.1164	-8.44162	-10.6849	-13.0883	-13.6981	-10.481	-10.4132	-16.3775	-8.54559	-8.64491	-11.8509	-13.0443	-13.1434	-10.1119	-10.8891	-9.64175	-8.27808	-10.2897	-13.2034	-10.5367	-10.544	-15.7014	-8.04343	-7.65967	-11.509	-11.7597	-12.5207	-10.2596	-10.6961	-9.01197	-8.07854	-9.01912	-9.60892	-10.506	-11.8986	-17.5125	-7.20841	-7.84881	-9.94218	-9.56864	-12.7415	-12.0873
55	-14.275	-10.2941	-8.58967	-12.6066	-15.1185	-16.3277	-13.3908	-11.3149	-8.57005	-10.812	-13.2603	-13.87	-10.5925	-10.599	-16.5452	-8.65541	-8.96238	-12.0527	-13.2104	-13.305	-10.2119	-11.0503	-9.71198	-8.35769	-10.4756	-13.3513	-10.6273	-10.684	-15.8518	-8.15097	-7.89639	-11.69	-11.924	-12.7002	-10.4523	-10.822	-9.09308	-8.17303	-9.1634	-9.70435	-10.6199	-12.0761	-17.6778	-7.2827	-8.12992	-10.0941	-9.64251	-12.9177	-12.1762
56	-14.414	-10.436	-8.77512	-12.7961	-15.2925	-16.4733	-13.471	-11.518	-8.69571	-10.932	-13.4345	-14.0371	-10.7051	-10.7862	-16.7107	-8.7674	-9.24704	-12.2417	-13.3682	-13.4665	-10.3126	-11.2099	-9.78554	-8.43625	-10.6583	-13.4963	-10.7137	-10.8237	-15.9973	-8.26342	-8.11078	-11.8644	-12.0814	-12.8748	-10.653	-10.9477	-9.17133	-8.26978	-9.3004	-9.80155	-10.7366	-12.2576	-17.833	-7.36396	-8.39282	-10.2392	-9.71333	-13.0979	-12.2666
57	-14.5521	-10.5838	-8.95114	-12.9671	-15.4643	-16.6227	-13.5559	-11.723	-8.81777	-11.0462	-13.6089	-14.1993	-10.8203	-10.9754	-16.8758	-8.8851	-9.493	-12.4132	-13.5166	-13.627	-10.419	-11.3659	-9.8666	-8.51437	-10.8385	-13.6408	-10.7988	-10.9653	-16.1399	-8.38111	-8.30831	-12.0303	-12.2324	-13.0451	-10.8557	-11.0721	-9.24986	-8.3684	-9.43399	-9.90087	-10.8572	-12.4436	-17.9841	-7.45437	-8.63647	-10.3741	-9.78077	-13.2819	-12.3572
58	-14.6893	-10.7361	-9.12297	-13.1221	-15.6317	-16.7759	-13.6473	-11.9284	-8.93496	-11.1563	-13.7797	-14.3596	-10.9383	-11.165	-17.0407	-9.00704	-9.70613	-12.5656	-13.6542	-13.7867	-10.5336	-11.5182	-9.95975	-8.59326	-11.0104	-13.7862	-10.8842	-11.1101	-16.2819	-8.50419	-8.49366	-12.1867	-12.3776	-13.2107	-11.0631	-11.1958	-9.33328	-8.46884	-9.56635	-10.0019	-10.9867	-12.6336	-18.1262	-7.55352	-8.8611	-10.4972	-9.84522	-13.4696	-12.4499
59	-14.8288	-10.8912	-9.29479	-13.2608	-15.793	-16.9326	-13.7441	-12.1328	-9.04855	-11.2643	-13.9457	-14.519	-11.0627	-11.3541	-17.2063	-9.13468	-9.88682	-12.6989	-13.7802	-13.945	-10.6572	-11.6648	-10.0725	-8.67389	-11.1705	-13.9346	-10.9717	-11.2578	-16.424	-8.63223	-8.67313	-12.3314	-12.519	-13.3718	-11.2726	-11.3179	-9.42246	-8.5717	-9.69813	-10.105	-11.1237	-12.8251	-18.2614	-7.66253	-9.06806	-10.6088	-9.90592	-13.6601	-12.545
60	-14.9668	-11.05	-9.47409	-13.3853	-15.9453	-17.0918	-13.8454	-12.3351	-9.15891	-11.3702	-14.1056	-14.6781	-11.1913	-11.5424	-17.372	-9.26669	-10.0436	-12.8135	-13.8952	-14.1013	-10.7942	-11.8073	-10.2125	-8.75609	-11.3204	-14.0882	-11.0644	-11.4079	-16.5689	-8.76468	-8.85188	-12.4653	-12.6606	-13.5291	-11.4797	-11.4389	-9.51833	-8.67681	-9.83175	-10.2105	-11.2686	-13.0167	-18.3927	-7.78136	-9.26127	-10.7073	-9.96453	-13.8525	-12.64
61	-15.102	-11.2099	-9.65523	-13.5	-16.0874	-17.2524	-13.9515	-12.5348	-9.26686	-11.4747	-14.2566	-14.8384	-11.3228	-11.7283	-17.5378	-9.40106	-10.1808	-12.9124	-14.0004	-14.2565	-10.9503	-11.9469	-10.3776	-8.84095	-11.4572	-14.2477	-11.1641	-11.558	-16.7156	-8.90047	-9.03266	-12.5897	-12.8041	-13.6826	-11.6901	-11.5605	-9.62316	-8.78359	-9.96814	-10.3178	-11.4227	-13.2055	-18.5178	-7.90833	-9.44023	-10.7952	-10.0215	-14.0461	-12.7358
62	-15.2361	-11.3728	-9.8389	-13.608	-16.2179	-17.4125	-14.0595	-12.7314	-9.37384	-11.5797	-14.3986	-15.0004	-11.4586	-11.9105	-17.7016	-9.5364	-10.302	-12.998	-14.0973	-14.4097	-11.1201	-12.085	-10.5725	-8.92851	-11.5813	-14.4131	-11.2741	-11.7066	-16.8656	-9.03933	-9.21514	-12.7046	-12.9514	-13.8329	-11.8995	-11.6836	-9.73554	-8.89188	-10.1054	-10.4278	-11.5836	-13.3873	-18.6403	-8.04383	-9.60913	-10.8752	-10.0788	-14.2393	-12.8324
63	-15.3659	-11.5373	-10.0208	-13.7118	-16.3359	-17.5706	-14.1683	-12.9233	-9.48244	-11.6858	-14.5325	-15.1634	-11.5955	-12.0875	-17.8641	-9.67067	-10.4145	-13.0735	-14.1878	-14.561	-11.3037	-12.2227	-10.7892	-9.01681	-11.6959	-14.5852	-11.3945	-11.8509	-17.0209	-9.18059	-9.39857	-12.8128	-13.1046	-13.9797	-12.106	-11.8094	-9.85591	-9.00101	-10.2424	-10.5392	-11.7474	-13.5607	-18.764	-8.18513	-9.76773	-10.9482	-10.1391	-14.4314	-12.9289
64	-15.4933	-11.7034	-10.1942	-13.8147	-16.4442	-17.7246	-14.2806	-13.1091	-9.59391	-11.7923	-14.6573	-15.3264	-11.733	-12.2577	-18.0238	-9.80173	-10.5193	-13.1436	-14.2748	-14.7108	-11.5039	-12.3617	-11.0271	-9.10668	-11.8026	-14.7617	-11.5285	-11.9893	-17.1803	-9.32377	-9.57747	-12.9162	-13.262	-14.1239	-12.3136	-11.9404	-9.98427	-9.10953	-10.3799	-10.6515	-11.9154	-13.7227	-18.8878	-8.33124	-9.91659	-11.0179	-10.2042	-14.6216	-13.0261
65	-15.6196	-11.8718	-10.3582	-13.9185	-16.5453	-17.8739	-14.3932	-13.2875	-9.7085	-11.8988	-14.7745	-15.4887	-11.8716	-12.4189	-18.1825	-9.92855	-10.617	-13.2107	-14.3603	-14.8583	-11.7125	-12.5019	-11.278	-9.19713	-11.9035	-14.9413	-11.6746	-12.1214	-17.3455	-9.46804	-9.75179	-13.0158	-13.4235	-14.2657	-12.5176	-12.0774	-10.1184	-9.21684	-10.5142	-10.7646	-12.0812	-13.8728	-19.0146	-8.4796	-10.0557	-11.0872	-10.277	-14.809	-13.1237
66	-15.7464	-12.041	-10.5073	-14.0242	-16.6414	-18.0168	-14.5084	-13.4554	-9.82817	-12.0058	-14.8866	-15.6489	-12.0112	-12.5708	-18.339	-10.0502	-10.7115	-13.2775	-14.4472	-15.0029	-11.9295	-12.6425	-11.5349	-9.28533	-12.002	-15.1221	-11.8323	-12.2457	-17.517	-9.61374	-9.91484	-13.1138	-13.588	-14.4044	-12.7175	-12.2215	-10.2587	-9.32143	-10.6428	-10.8764	-12.2433	-14.0111	-19.1463	-8.628	-10.1863	-11.1576	-10.3606	-14.9937	-13.2232
67	-15.875	-12.2097	-10.6415	-14.133	-16.737	-18.1535	-14.6293	-13.6124	-9.95283	-12.1128	-14.9949	-15.8056	-12.1525	-12.7106	-18.4939	-10.1655	-10.8027	-13.3471	-14.5372	-15.1454	-12.1517	-12.7836	-11.7932	-9.37176	-12.1018	-15.3015	-12.0033	-12.3636	-17.6923	-9.75883	-10.0688	-13.2124	-13.7527	-14.5405	-12.9141	-12.3737	-10.4029	-9.42249	-10.7672	-10.9864	-12.4009	-14.138	-19.2799	-8.7741	-10.3092	-11.2307	-10.4565	-15.1756	-13.3251
68	-16.0059	-12.3776	-10.7585	-14.2456	-16.8359	-18.2844	-14.7542	-13.7578	-10.0818	-12.2187	-15.1004	-15.9579	-12.2966	-12.8383	-18.647	-10.276	-10.8916	-13.4214	-14.6343	-15.2844	-12.3731	-12.9234	-12.0434	-9.45603	-12.2047	-15.4767	-12.1828	-12.4756	-17.8719	-9.90387	-10.2118	-13.3123	-13.9172	-14.6735	-13.104	-12.5333	-10.5481	-9.52011	-10.8843	-11.094	-12.5487	-14.2551	-19.4159	-8.91536	-10.4244	-11.309	-10.5655	-15.3548	-13.4289
69	-16.138	-12.5417	-10.8591	-14.3624	-16.9414	-18.4089	-14.8847	-13.8907	-10.2156	-12.3237	-15.2054	-16.1055	-12.4451	-12.953	-18.7967	-10.3818	-10.982	-13.5004	-14.7402	-15.4196	-12.5942	-13.0605	-12.284	-9.53685	-12.3121	-15.6463	-12.3722	-12.5823	-18.0508	-10.0475	-10.3442	-13.4155	-14.0808	-14.803	-13.2872	-12.6986	-10.6942	-9.61371	-10.9936	-11.1975	-12.6903	-14.3637	-19.5515	-9.0504	-10.5361	-11.3933	-10.6899	-15.5316	-13.536
70	-16.2705	-12.7015	-10.9454	-14.4844	-17.0554	-18.5288	-15.0224	-14.0132	-10.3536	-12.4282	-15.3122	-16.248	-12.5985	-13.0539	-18.9447	-10.4848	-11.0724	-13.586	-14.8559	-15.5517	-12.8086	-13.195	-12.5081	-9.61459	-12.4257	-15.8075	-12.5722	-12.6856	-18.2277	-10.1889	-10.4688	-13.5242	-14.2422	-14.929	-13.4633	-12.8688	-10.8358	-9.70443	-11.0973	-11.2968	-12.823	-14.4647	-19.6834	-9.1781	-10.644	-11.4838	-10.8273	-15.7058	-13.6465
71	-16.4022	-12.8565	-11.0202	-14.6119	-17.1809	-18.6449	-15.1672	-14.1268	-10.4935	-12.5317	-15.4206	-16.3852	-12.7602	-13.1426	-19.0893	-10.5874	-11.1684	-13.678	-14.9827	-15.6789	-13.0147	-13.3257	-12.7156	-9.68962	-12.5463	-15.9589	-12.7797	-12.7869	-18.398	-10.3281	-10.5832	-13.6387	-14.4016	-15.0522	-13.6312	-13.0394	-10.973	-9.79416	-11.1952	-11.3918	-12.9487	-14.5595	-19.8103	-9.29881	-10.7495	-11.5821	-10.9767	-15.877	-13.7588
72	-16.5309	-13.0061	-11.0875	-14.7455	-17.3194	-18.7577	-15.3178	-14.2334	-10.6351	-12.635	-15.5305	-16.518	-12.9328	-13.2198	-19.2311	-10.6916	-11.2642	-13.7757	-15.121	-15.8014	-13.2131	-13.4516	-12.9057	-9.76228	-12.6722	-16.1002	-12.9969	-12.8858	-18.5573	-10.4643	-10.6919	-13.76	-14.5593	-15.1728	-13.7926	-13.2092	-11.1028	-9.8842	-11.2881	-11.4819	-13.0702	-14.6476	-19.927	-9.41474	-10.8539	-11.6876	-11.1367	-16.0441	-13.873
73	-16.657	-13.1512	-11.1503	-14.8861	-17.4685	-18.8673	-15.4722	-14.3351	-10.7765	-12.74	-15.6434	-16.647	-13.1167	-13.2887	-19.3706	-10.7989	-11.3601	-13.8788	-15.2679	-15.9189	-13.3989	-13.5726	-13.0797	-9.83329	-12.8022	-16.2296	-13.222	-12.9848	-18.7047	-10.5977	-10.7938	-13.8892	-14.7144	-15.2919	-13.9469	-13.3742	-11.2242	-9.97599	-11.378	-11.568	-13.1888	-14.7299	-20.0342	-9.52783	-10.9573	-11.7998	-11.3015	-16.2057	-13.9882
74	-16.7783	-13.2935	-11.2173	-15.0324	-17.6307	-18.9748	-15.6313	-14.4333	-10.9161	-12.8463	-15.7584	-16.7719	-13.3165	-13.3511	-19.5044	-10.9097	-11.4558	-13.9869	-15.4226	-16.03	-13.5746	-13.6873	-13.241	-9.90355	-12.9353	-16.3488	-13.4562	-13.0835	-18.8345	-10.7285	-10.891	-14.0256	-14.8665	-15.4102	-14.0959	-13.5311	-11.3382	-10.0725	-11.466	-11.6497	-13.3104	-14.8055	-20.1277	-9.64135	-11.0591	-11.9196	-11.4699	-16.3607	-14.1018
75	-16.8962	-13.4327	-11.2901	-15.1838	-17.8017	-19.0797	-15.7918	-14.5288	-11.0532	-12.956	-15.8735	-16.8925	-13.532	-13.4107	-19.6342	-11.0238	-11.5475	-14.098	-15.5811	-16.1352	-13.7379	-13.7958	-13.3935	-9.97377	-13.0679	-16.4569	-13.6966	-13.1813	-18.9488	-10.8568	-10.9856	-14.1678	-15.0149	-15.5283	-14.2411	-13.6795	-11.4457	-10.1752	-11.5536	-11.7274	-13.4364	-14.8752	-20.2092	-9.75829	-11.1612	-12.0447	-11.6372	-16.5075	-14.2138
76	-17.0097	-13.5714	-11.3786	-15.34	-17.9802	-19.1812	-15.95	-14.621	-11.1875	-13.0714	-15.9894	-17.0097	-13.7641	-13.4681	-19.7571	-11.1396	-11.6366	-14.2125	-15.7386	-16.2342	-13.888	-13.8958	-13.5422	-10.0454	-13.198	-16.5559	-13.9422	-13.2784	-19.046	-10.9819	-11.0817	-14.3161	-15.1577	-15.6466	-14.382	-13.8156	-11.5484	-10.2849	-11.6419	-11.8017	-13.5703	-14.9393	-20.2781	-9.87972	-11.2617	-12.1753	-11.7997	-16.646	-14.3231
77	-17.119	-13.7084	-11.4837	-15.4969	-18.1641	-19.28	-16.109	-14.7086	-11.3189	-13.1917	-16.1047	-17.1215	-14.0144	-13.5273	-19.8703	-11.255	-11.7255	-14.3297	-15.8939	-16.3271	-14.0294	-13.9859	-13.6912	-10.1201	-13.3244	-16.6475	-14.1919	-13.3736	-19.1291	-11.1042	-11.1774	-14.4679	-15.295	-15.765	-14.5229	-13.941	-11.6487	-10.402	-11.7316	-11.8714	-13.7146	-14.9979	-20.3342	-10.0066	-11.3627	-12.3102	-11.9564	-16.7758	-14.4284
78	-17.2252	-13.8439	-11.6055	-15.6542	-18.3475	-19.3743	-16.263	-14.7903	-11.4467	-13.3186	-16.2176	-17.2267	-14.2782	-13.589	-19.9777	-11.3669	-11.8144	-14.4495	-16.0402	-16.415	-14.159	-14.0662	-13.845	-10.1988	-13.4436	-16.7328	-14.4404	-13.4667	-19.2	-11.2215	-11.2739	-14.6216	-15.4245	-15.883	-14.6621	-14.0533	-11.7494	-10.5262	-11.8239	-11.9371	-13.8684	-15.0523	-20.3808	-10.1374	-11.4631	-12.4473	-12.1034	-16.8971	-14.5302
79	-17.3271	-13.9769	-11.7492	-15.8102	-18.5303	-19.4647	-16.4102	-14.8621	-11.572	-13.4539	-16.3288	-17.3266	-14.5572	-13.6543	-20.0735	-11.4745	-11.9078	-14.5733	-16.1781	-16.4994	-14.2775	-14.1349	-14.0063	-10.2834	-13.5553	-16.8127	-14.6894	-13.5577	-19.2626	-11.3339	-11.3752	-14.7769	-15.5461	-15.9994	-14.8006	-14.1531	-11.8526	-10.6582	-11.9187	-11.9985	-14.0331	-15.1034	-20.4185	-10.271	-11.5646	-12.5858	-12.2408	-17.0113	-14.6292
80	-17.4265	-14.1041	-11.9064	-15.963	-18.7065	-19.551	-16.5535	-14.9248	-11.6954	-13.5951	-16.4368	-17.4188	-14.8445	-13.7233	-20.1627	-11.5746	-12.006	-14.7018	-16.3049	-16.581	-14.3896	-14.1928	-14.1779	-10.3748	-13.6598	-16.8877	-14.9333	-13.6467	-19.3199	-11.4392	-11.4767	-14.9312	-15.6603	-16.1129	-14.9427	-14.2421	-11.9603	-10.7945	-12.017	-12.0552	-14.2045	-15.1525	-20.449	-10.4041	-11.6684	-12.7226	-12.3668	-17.1186	-14.7264
81	-17.5234	-14.2256	-12.0795	-16.1128	-18.874	-19.6334	-16.687	-14.9745	-11.8157	-13.7432	-16.5404	-17.5037	-15.1399	-13.7962	-20.2465	-11.6673	-12.1092	-14.8369	-16.42	-16.662	-14.494	-14.2374	-14.3608	-10.4745	-13.7552	-16.96	-15.1731	-13.7346	-19.3739	-11.5363	-11.5845	-15.0842	-15.7662	-16.2226	-15.0839	-14.3168	-12.0741	-10.9336	-12.1176	-12.1083	-14.3817	-15.2017	-20.4738	-10.5352	-11.7735	-12.8566	-12.4807	-17.2203	-14.8224
82	-17.6189	-14.3375	-12.2582	-16.2617	-19.033	-19.7129	-16.8122	-15.012	-11.9357	-13.8979	-16.6409	-17.5826	-15.4405	-13.8729	-20.3259	-11.7525	-12.2181	-14.9795	-16.5263	-16.7435	-14.5919	-14.27	-14.5544	-10.583	-13.8437	-17.0287	-15.4085	-13.8219	-19.4278	-11.6259	-11.6948	-15.2346	-15.8659	-16.3262	-15.2264	-14.3818	-12.1953	-11.0756	-12.2201	-12.1592	-14.5609	-15.2525	-20.4962	-10.6627	-11.8861	-12.9857	-12.5841	-17.3177	-14.9194
83	-17.7153	-14.4404	-12.443	-16.4104	-19.1804	-19.7912	-16.9302	-15.0357	-12.0563	-14.0545	-16.7368	-17.6562	-15.7388	-13.9515	-20.4035	-11.83	-12.329	-15.1298	-16.6241	-16.8267	-14.6873	-14.289	-14.7596	-10.6988	-13.9261	-17.094	-15.6356	-13.9096	-19.4822	-11.7074	-11.8111	-15.3815	-15.9592	-16.4241	-15.3716	-14.4317	-12.3257	-11.2156	-12.3254	-12.2092	-14.7378	-15.3038	-20.5184	-10.7859	-12.0046	-13.1072	-12.6751	-17.4113	-15.0184
84	-17.8112	-14.5336	-12.6298	-16.5604	-19.3181	-19.8692	-17.0364	-15.0447	-12.1777	-14.2148	-16.8279	-17.7231	-16.0383	-14.0349	-20.4796	-11.9024	-12.4456	-15.2888	-16.716	-16.912	-14.7795	-14.2969	-14.972	-10.8228	-14.0024	-17.1589	-15.8578	-13.9984	-19.5378	-11.7832	-11.9373	-15.5248	-16.0474	-16.514	-15.5126	-14.4668	-12.4643	-11.3526	-12.4301	-12.2598	-14.913	-15.3577	-20.5409	-10.9058	-12.1332	-13.2221	-12.757	-17.5023	-15.1181
85	-17.9117	-14.6182	-12.8147	-16.715	-19.4476	-19.9482	-17.1351	-15.0442	-12.3019	-14.376	-16.9154	-17.7864	-16.3306	-14.1171	-20.5571	-11.9701	-12.5657	-15.4531	-16.8032	-16.9999	-14.8706	-14.2928	-15.1918	-10.9538	-14.0752	-17.2219	-16.0703	-14.0877	-19.5956	-11.856	-12.0729	-15.6629	-16.1309	-16.5976	-15.6534	-14.4907	-12.6131	-11.4865	-12.5344	-12.3132	-15.0807	-15.4108	-20.566	-11.0234	-12.269	-13.3291	-12.831	-17.5923	-15.221
86	-18.0121	-14.6959	-13	-16.8751	-19.5705	-20.0301	-17.225	-15.0327	-12.4307	-14.5332	-16.9985	-17.8477	-16.6149	-14.2013	-20.6316	-12.0354	-12.6928	-15.6208	-16.8865	-17.09	-14.9614	-14.277	-15.4129	-11.087	-14.1454	-17.2833	-16.2734	-14.1787	-19.6545	-11.928	-12.2224	-15.7959	-16.2077	-16.6741	-15.7918	-14.5023	-12.7705	-11.6131	-12.6383	-12.3713	-15.243	-15.4627	-20.5936	-11.1404	-12.415	-13.4288	-12.8994	-17.6823	-15.3272
87	-18.1157	-14.7685	-13.1828	-17.039	-19.6873	-20.1153	-17.3052	-15.0075	-12.5651	-14.6892	-17.078	-17.9062	-16.8893	-14.2836	-20.7071	-12.0995	-12.829	-15.7905	-16.9668	-17.1826	-15.0517	-14.25	-15.6338	-11.2231	-14.2143	-17.3444	-16.4672	-14.2684	-19.7163	-12.0017	-12.3867	-15.9242	-16.2811	-16.7443	-15.922	-14.4987	-12.9367	-11.7334	-12.738	-12.433	-15.3985	-15.512	-20.6258	-11.2576	-12.567	-13.5237	-12.9657	-17.7737	-15.4336
88	-18.2203	-14.838	-13.3682	-17.207	-19.7986	-20.2031	-17.3814	-14.9775	-12.7035	-14.8409	-17.1551	-17.9632	-17.1487	-14.3641	-20.7798	-12.164	-12.9807	-15.9547	-17.0402	-17.2767	-15.1431	-14.2188	-15.8509	-11.3597	-14.2829	-17.4032	-16.6463	-14.3574	-19.7798	-12.0794	-12.5698	-16.0478	-16.3456	-16.8094	-16.0487	-14.4823	-13.1112	-11.8469	-12.8353	-12.4997	-15.545	-15.5552	-20.6619	-11.3764	-12.7287	-13.6164	-13.0354	-17.8684	-15.5428
89	-18.3236	-14.9058	-13.5546	-17.3782	-19.9069	-20.2945	-17.4537	-14.9425	-12.849	-14.9848	-17.2304	-18.02	-17.3961	-14.4395	-20.8493	-12.2285	-13.1507	-16.1146	-17.1092	-17.3724	-15.2338	-14.1829	-16.0609	-11.4912	-14.3521	-17.4617	-16.8153	-14.4429	-19.8447	-12.1602	-12.767	-16.1676	-16.403	-16.8708	-16.1687	-14.4551	-13.2917	-11.9513	-12.9297	-12.5693	-15.6864	-15.5955	-20.7009	-11.4942	-12.8987	-13.7078	-13.1113	-17.9677	-15.6538
90	-18.4289	-14.9737	-13.7466	-17.5451	-20.0046	-20.3879	-17.5241	-14.9023	-12.9973	-15.124	-17.3049	-18.0755	-17.624	-14.5084	-20.921	-12.2947	-13.3453	-16.2661	-17.169	-17.4693	-15.3246	-14.1459	-16.2639	-11.6192	-14.4237	-17.5185	-16.9699	-14.524	-19.9114	-12.245	-12.9837	-16.2871	-16.4531	-16.93	-16.2806	-14.4239	-13.4791	-12.0486	-13.0197	-12.6365	-15.8194	-15.6302	-20.7446	-11.6117	-13.0787	-13.8025	-13.1969	-18.0728	-15.7651
91	-18.5282	-15.0404	-13.9413	-17.7108	-20.0941	-20.4814	-17.5949	-14.8667	-13.1473	-15.2566	-17.3797	-18.131	-17.8359	-14.5715	-20.9877	-12.3595	-13.563	-16.4074	-17.2185	-17.5664	-15.4162	-14.1188	-16.4588	-11.7414	-14.4992	-17.5752	-17.1116	-14.5999	-19.9795	-12.3311	-13.2056	-16.4069	-16.4905	-16.9899	-16.3878	-14.3911	-13.6684	-12.1385	-13.1067	-12.7043	-15.9455	-15.661	-20.7909	-11.7247	-13.2695	-13.9029	-13.2974	-18.1845	-15.8788
92	-18.6299	-15.1078	-14.1423	-17.8706	-20.1738	-20.5757	-17.6668	-14.8321	-13.2991	-15.3809	-17.4552	-18.1866	-18.031	-14.6247	-21.0579	-12.4221	-13.8023	-16.5408	-17.2641	-17.6645	-15.5057	-14.0964	-16.6468	-11.8549	-14.5771	-17.632	-17.2427	-14.6699	-20.0495	-12.4161	-13.434	-16.5293	-16.5203	-17.0523	-16.4893	-14.3535	-13.8608	-12.2201	-13.1903	-12.7664	-16.0654	-15.6906	-20.8419	-11.8309	-13.4711	-14.0099	-13.4159	-18.3045	-15.9931
93	-18.7255	-15.1737	-14.3461	-18.0196	-20.23	-20.6685	-17.7425	-14.8065	-13.4464	-15.5004	-17.5331	-18.2404	-18.2034	-14.6737	-21.1267	-12.4836	-14.0669	-16.6654	-17.3017	-17.7627	-15.5963	-14.0845	-16.8294	-11.9617	-14.6611	-17.6869	-17.3604	-14.735	-20.1209	-12.5001	-13.6569	-16.6578	-16.5417	-17.118	-16.5865	-14.321	-14.0521	-12.2956	-13.2712	-12.8199	-16.1757	-15.719	-20.8952	-11.9298	-13.6866	-14.1249	-13.5492	-18.431	-16.1091
94	-18.8185	-15.237	-14.5496	-18.164	-20.2755	-20.7601	-17.822	-14.789	-13.5907	-15.6153	-17.6133	-18.2927	-18.3627	-14.7156	-21.1977	-12.5386	-14.3395	-16.785	-17.337	-17.8616	-15.6881	-14.0854	-17.0088	-12.0627	-14.7512	-17.7458	-17.4712	-14.7948	-20.1951	-12.5778	-13.8628	-16.7929	-16.5532	-17.1899	-16.6808	-14.2919	-14.2406	-12.3662	-13.3506	-12.8687	-16.2812	-15.7482	-20.9529	-12.0168	-13.9068	-14.25	-13.7044	-18.5644	-16.2272
95	-18.9114	-15.2995	-14.7565	-18.3004	-20.3091	-20.8507	-17.9035	-14.777	-13.7312	-15.7265	-17.6948	-18.3425	-18.5073	-14.7553	-21.2724	-12.5896	-14.6277	-16.9009	-17.3728	-17.9613	-15.7784	-14.0969	-17.1864	-12.1588	-14.8433	-17.8063	-17.5749	-14.8528	-20.2715	-12.6535	-14.0577	-16.9335	-16.5572	-17.2681	-16.7733	-14.2664	-14.4271	-12.4328	-13.4281	-12.9112	-16.3806	-15.7806	-21.0136	-12.0959	-14.1394	-14.3818	-13.8734	-18.7041	-16.3458
96	-19.0004	-15.3581	-14.9599	-18.4318	-20.3295	-20.9404	-17.9884	-14.7722	-13.8672	-15.8357	-17.7788	-18.3913	-18.6413	-14.7924	-21.3467	-12.6373	-14.9152	-17.0158	-17.4099	-18.0618	-15.8702	-14.115	-17.3647	-12.2511	-14.9404	-17.868	-17.674	-14.909	-20.3496	-12.724	-14.2322	-17.0799	-16.5577	-17.3495	-16.8655	-14.2446	-14.6105	-12.497	-13.5054	-12.9482	-16.4755	-15.8146	-21.0747	-12.1668	-14.3729	-14.5187	-14.0515	-18.8462	-16.4659
97	-19.0883	-15.4162	-15.1642	-18.5597	-20.3393	-21.0295	-18.0764	-14.7747	-13.9998	-15.9417	-17.8652	-18.4392	-18.7681	-14.8297	-21.424	-12.6803	-15.2057	-17.1302	-17.4475	-18.1635	-15.9632	-14.1405	-17.5437	-12.3388	-15.0423	-17.9326	-17.7706	-14.9652	-20.4302	-12.7923	-14.3955	-17.2327	-16.5521	-17.4365	-16.9569	-14.2265	-14.7917	-12.5582	-13.5827	-12.9803	-16.5678	-15.851	-21.1391	-12.2326	-14.6111	-14.6622	-14.243	-18.9924	-16.5877
98	-19.1745	-15.4729	-15.3678	-18.6822	-20.3394	-21.1178	-18.1664	-14.7828	-14.1284	-16.0433	-17.9536	-18.485	-18.8845	-14.8662	-21.5028	-12.7195	-15.4992	-17.2423	-17.4862	-18.266	-16.0563	-14.173	-17.7227	-12.4213	-15.1473	-17.9988	-17.8622	-15.0205	-20.5127	-12.8583	-14.5443	-17.3911	-16.5416	-17.5284	-17.0464	-14.2115	-14.9703	-12.6153	-13.6591	-13.0072	-16.6556	-15.89	-21.2059	-12.2919	-14.8535	-14.8116	-14.4461	-19.1423	-16.7103
99	-19.2583	-15.5268	-15.5679	-18.7972	-20.331	-21.2049	-18.2575	-14.7952	-14.2523	-16.139	-18.0434	-18.5275	-18.9875	-14.9	-21.5807	-12.756	-15.7919	-17.3502	-17.5267	-18.369	-16.148	-14.2121	-17.9008	-12.4977	-15.2538	-18.0656	-17.9462	-15.0735	-20.5966	-12.9206	-14.6732	-17.5544	-16.5276	-17.6238	-17.1334	-14.1987	-15.1459	-12.6677	-13.7339	-13.0287	-16.7364	-15.9308	-21.2742	-12.3429	-15.0962	-14.9662	-14.6587	-19.2952	-16.8331
100	-19.3386	-15.5764	-15.7616	-18.9027	-20.3153	-21.2907	-18.3486	-14.8103	-14.3706	-16.2276	-18.1342	-18.5656	-19.0741	-14.929	-21.6557	-12.7913	-16.0796	-17.4522	-17.5697	-18.4721	-16.2372	-14.2571	-18.0776	-12.5673	-15.36	-18.1317	-18.0202	-15.1229	-20.6812	-12.978	-14.7766	-17.7217	-16.5117	-17.7218	-17.2167	-14.1874	-15.3184	-12.7144	-13.8063	-13.0444	-16.8083	-15.9727	-21.3428	-12.3836	-15.3358	-15.1253	-14.8789	-19.4503	-16.9555
[truncated: 7 more columns]

## Sheet: Fascicle velocity - mm per s
	Control														Stiff														Stiffer														Stiffest
Time [%Stance]	S1	S2	S3	S4	S5	S6	S7	S8	S9	S10	S11	S12	S13	S14	S1	S2	S3	S4	S5	S6	S7	S8	S9	S10	S11	S12	S13	S14	S1	S2	S3	S4	S5	S6	S7	S8	S9	S10	S11	S12	S13	S14	S1	S2	S3	S4	S5	S6	S7
0	10.6917	-88.8164	4.55319	-193.245	-124.952	-177.257	-127.462	-87.6003	-57.6655	-57.5718	-33.8118	-121.498	-89.2896	-136.654	25.6274	-92.5307	9.96603	-112.879	-98.4987	-100.4	-126.117	-89.017	-72.7201	-30.695	-21.3519	-77.2453	-108.31	-202.469	12.154	-72.53	11.2746	-135.484	-100.506	-96.7753	-115.603	-50.0622	-38.606	-36.9414	-20.3171	-97.8015	-85.8449	-124.616	22.6712	-69.8811	-0.0162756	-100.845	-93.2492	-94.6402	-162.173
1	9.547	-88.9761	5.10982	-194.116	-124.853	-175.896	-128.349	-89.4502	-57.3908	-59.7303	-36.2989	-124.947	-91.1818	-137.949	24.2728	-92.8295	10.2498	-114.644	-97.6604	-101.915	-125.418	-91.6466	-73.2895	-31.4591	-22.7834	-79.6896	-109.883	-202.875	10.5379	-73.6453	10.7949	-134.981	-99.2776	-97.818	-116.166	-51.3958	-37.8957	-38.7503	-20.3577	-98.2537	-87.5474	-129.707	21.425	-69.4964	0.600672	-101.97	-92.2035	-97.9819	-163.226
2	7.69934	-89.2456	5.70852	-194.369	-124.517	-173.49	-129.448	-92.4229	-56.672	-63.5324	-41.6129	-130.489	-93.9828	-139.472	21.2635	-92.9448	10.4473	-117.495	-96.4478	-104.799	-123.802	-95.5208	-74.0886	-33.0531	-25.8943	-84.129	-111.92	-201.493	6.78016	-75.3863	9.75043	-134.015	-96.9797	-99.4665	-116.802	-53.5761	-37.3358	-41.7426	-20.619	-99.0202	-90.0605	-137.127	18.1163	-68.7215	1.54238	-103.461	-90.2784	-103.394	-164.146
3	5.15875	-89.5295	6.40724	-194.192	-124.081	-170.261	-130.727	-96.6021	-55.5775	-68.3087	-48.4554	-137.657	-97.6317	-141.633	16.7452	-92.995	10.5621	-121.298	-94.8491	-108.942	-121.627	-100.778	-75.1834	-35.1065	-29.996	-90.175	-114.46	-198.807	0.882177	-78.1185	8.05328	-132.716	-93.6893	-101.743	-117.488	-56.4986	-36.7476	-45.4503	-21.0015	-100.041	-93.3673	-148.299	12.818	-67.523	2.99159	-105.361	-87.5021	-111.253	-165.06
4	1.39804	-89.9074	6.98127	-192.957	-123.527	-165.362	-132.459	-102.987	-53.5552	-75.7621	-59.6135	-149.121	-103.207	-143.508	9.07405	-92.3286	10.2669	-127.142	-92.3229	-115.552	-117.861	-108.359	-76.6802	-38.4137	-36.8975	-100.029	-118.21	-192.53	-10.2135	-81.5526	5.25543	-130.346	-88.4876	-105.139	-118.456	-61.0418	-36.5854	-51.2	-21.6967	-101.672	-98.4242	-161.476	3.02106	-65.6812	4.86879	-107.998	-83.1545	-122.705	-166.041
5	-2.32047	-90.4819	6.59365	-190.06	-122.734	-160.134	-133.731	-109.26	-51.0131	-85.2326	-74.5155	-161.082	-108.136	-142.667	-0.156349	-90.365	9.09043	-132.442	-90.157	-122.426	-112.777	-114.318	-77.7011	-42.9626	-45.7877	-110.659	-121.004	-180.945	-24.0797	-83.5859	2.15184	-127.171	-83.2544	-108.269	-119.156	-65.71	-37.9097	-58.1782	-22.706	-103.371	-102.948	-169.186	-9.12896	-63.6061	6.0086	-109.938	-78.9304	-132.172	-165.938
6	-6.49209	-90.9652	4.54642	-183.981	-122.079	-154.996	-133.539	-115.897	-47.7125	-94.2246	-90.2591	-170.924	-111.454	-139.207	-12.4711	-87.3047	6.56526	-136.628	-88.9311	-130.084	-106.905	-118.71	-78.4634	-47.9434	-55.4004	-121.574	-121.94	-164.142	-43.5218	-85.2057	-1.95664	-123.437	-77.6238	-111.368	-118.773	-70.2479	-41.4325	-64.4167	-23.9762	-104.766	-106.356	-173.215	-26.6861	-61.2042	6.67796	-110.582	-74.5257	-141.335	-163.583
7	-11.407	-91.0964	1.02991	-174.092	-122.137	-150.187	-131.957	-121.006	-44.2333	-103.597	-108.484	-180.182	-114.112	-132.569	-26.7893	-83.7501	3.03634	-139.84	-89.1305	-137.228	-99.2773	-121.372	-79.3832	-53.8335	-66.9176	-132.566	-121.844	-145.88	-67.088	-85.0939	-5.85432	-118.752	-72.4089	-113.764	-116.697	-74.378	-46.7361	-70.5869	-25.7345	-106.279	-108.95	-169.803	-47.9634	-59.1584	6.1861	-109.789	-70.328	-147.619	-159.212
8	-17.7109	-91.5442	-4.97106	-162.637	-123.111	-146.185	-129.179	-124.753	-41.2328	-112.516	-126.925	-185.879	-114.52	-121.22	-43.7823	-78.9027	-2.29479	-139.755	-91.955	-142.719	-90.7354	-120.926	-80.2953	-60.2123	-78.7535	-140.499	-119.894	-122.381	-93.0888	-82.8725	-9.68385	-113.842	-69.1536	-115.234	-113.202	-77.5878	-54.3091	-75.9657	-27.6264	-107.455	-109.668	-158.862	-72.1299	-57.1059	3.75266	-107.2	-67.7049	-149.297	-153.572
9	-26.8021	-92.6673	-12.3393	-147.551	-125.138	-142.189	-124.679	-128.076	-38.2442	-119.094	-143.113	-188.082	-112.468	-107.92	-64.4808	-74.7882	-8.16893	-137.276	-97.5394	-147.814	-81.3318	-117.988	-81.4161	-66.3115	-90.6465	-147.451	-115.265	-99.0027	-122.521	-80.0765	-13.0147	-107.999	-67.1153	-116.415	-107.477	-80.7376	-64.1489	-79.5066	-29.8352	-108.097	-108.822	-145.366	-100.138	-55.2481	0.379295	-102.708	-65.6075	-148.24	-146.075
10	-38.6261	-93.8293	-20.7311	-130.818	-128.381	-139.261	-118.355	-129.493	-36.4714	-124.467	-159.611	-186.944	-109.708	-91.8238	-86.4021	-71.047	-15.0723	-134.048	-104.815	-150.712	-70.9188	-114.652	-83.5815	-72.8832	-102.827	-151.975	-110.138	-77.1186	-148.19	-75.6076	-15.0641	-101.848	-67.1482	-117.004	-99.1118	-83.3753	-74.7047	-82.1281	-32.586	-107.861	-106.894	-126.198	-126.717	-53.7956	-5.1912	-97.3975	-64.5715	-144.783	-136.824
11	-55.4134	-95.1279	-30.2246	-115.306	-133.403	-136.77	-112.366	-129.847	-36.0852	-128.162	-172.972	-182.341	-106.147	-75.7116	-112.256	-68.5106	-21.5843	-128.687	-114.813	-151.478	-62.1861	-109.657	-87.3078	-78.8785	-112.933	-153.034	-104.496	-57.7859	-173.263	-70.5853	-15.8819	-95.7992	-69.915	-116.361	-90.1461	-86.0361	-87.0008	-83.7807	-35.6001	-106.649	-104.059	-107.157	-154.345	-52.6548	-11.716	-90.7774	-65.0329	-137.42	-128.695
12	-74.9571	-96.0744	-38.2034	-99.42	-139.498	-134.068	-106.317	-129.258	-37.5136	-129.372	-181.237	-173.983	-100.896	-60.6641	-137.854	-67.458	-26.81	-121.129	-125.898	-149.932	-54.1886	-104.455	-92.0096	-83.3597	-121.708	-151.468	-97.6639	-43.8061	-191.602	-65.9323	-15.6567	-89.5628	-74.772	-115.036	-79.3931	-88.8459	-97.8687	-84.5382	-39.364	-104.441	-100.686	-88.7921	-177.411	-51.8992	-18.5513	-83.7817	-66.4835	-129.119	-120.457
13	-98.6826	-96.7291	-45.3764	-87.3479	-145.526	-131.24	-100.702	-126.903	-40.8091	-128.604	-187.042	-163.922	-95.8408	-47.3824	-164.551	-67.135	-31.0063	-114.356	-135.346	-145.502	-46.8654	-100.295	-98.2384	-87.1925	-129.075	-147.893	-91.7673	-33.2997	-200.566	-61.7321	-14.2928	-84.4993	-81.2331	-113.33	-68.8309	-91.946	-108.226	-84.5947	-43.6434	-101.683	-97.6124	-73.3526	-195.882	-51.2879	-25.1096	-77.8182	-68.548	-120.17	-112.885
14	-123.981	-96.7721	-49.7075	-78.6858	-152.285	-128.686	-97.3062	-124.166	-45.9678	-126.261	-189.635	-152.269	-91.1927	-38.0099	-188.299	-67.4541	-32.6519	-107.545	-144.786	-138.816	-43.285	-97.0861	-104.853	-89.734	-133.062	-141.227	-86.5653	-27.3567	-204.189	-58.3218	-13.1582	-79.9353	-88.9684	-111.593	-61.5919	-95.9177	-115.634	-84.3664	-48.4125	-98.2664	-94.0818	-61.1472	-208.188	-50.638	-29.1728	-71.8736	-71.3522	-111.727	-107.946
15	-148.057	-96.2056	-51.3689	-72.0415	-157.28	-125.945	-96.1807	-121.171	-52.0849	-122.635	-187.84	-139.056	-86.8336	-31.5669	-205.49	-67.6558	-31.6382	-102.246	-151.505	-130.547	-43.0189	-94.8529	-110.861	-90.6446	-133.932	-133.821	-82.3826	-24.7365	-200.178	-55.4481	-12.9129	-76.371	-95.8937	-109.803	-55.1281	-100.054	-119.514	-84.2017	-54.3768	-93.8419	-90.5978	-51.3241	-211.286	-50.0774	-31.3609	-67.2577	-74.3978	-103.934	-104.628
16	-172.262	-93.9604	-51.6297	-69.3231	-159.439	-122.043	-97.3538	-116.947	-59.5989	-117.137	-181.758	-126.698	-83.0692	-29.7313	-219.124	-67.2216	-28.3053	-98.5721	-155.604	-119.204	-44.6721	-93.561	-116.351	-90.1597	-132.484	-126.34	-79.5153	-25.6168	-186.571	-53.5886	-14.9375	-74.1069	-102.446	-106.96	-50.7966	-105.119	-120.566	-84.0215	-60.4588	-89.6781	-86.8641	-44.849	-207.451	-49.4211	-30.3061	-64.2187	-78.267	-96.5255	-102.727
17	-189.373	-90.9697	-50.1047	-69.6664	-160.045	-117.541	-100.76	-112.17	-67.3746	-110.978	-173.801	-114.361	-79.7473	-30.5072	-223.397	-66.2377	-23.3252	-95.3525	-156.403	-107.499	-48.7091	-92.6547	-119.667	-88.8926	-128.434	-117.392	-77.811	-29.618	-169.153	-52.156	-19.7317	-72.9052	-107.378	-103.569	-50.5572	-110.196	-118.602	-83.7458	-66.9056	-85.6571	-82.9892	-40.4443	-198.683	-48.6728	-25.8758	-62.1975	-82.7539	-90.0531	-102.812
18	-201.569	-87.8955	-48.5948	-71.415	-158.453	-111.973	-106.375	-106.974	-74.526	-104.637	-163.534	-102.789	-77.3224	-33.5072	-218.562	-64.7827	-20.1874	-93.3552	-153.286	-95.444	-56.2495	-91.7058	-121.206	-87.3336	-121.39	-109.28	-77.0364	-35.9295	-148.155	-51.8432	-27.2466	-72.9585	-110.295	-99.1004	-53.2547	-114.711	-113.863	-83.3042	-74.1505	-82.3216	-79.5134	-38.5035	-181.797	-47.7024	-20.3284	-61.5707	-87.5131	-83.9815	-103.793
19	-208.528	-84.5243	-48.3438	-74.0598	-153.526	-106.192	-111.789	-101.576	-81.2734	-98.0059	-151.428	-93.0795	-75.4245	-39.8266	-207.717	-62.8011	-18.1172	-91.9252	-147.312	-84.1782	-64.1305	-90.6485	-120.104	-85.3326	-113.032	-102.076	-77.2392	-44.5149	-125.669	-52.136	-36.0019	-74.0007	-110.621	-93.9174	-57.0339	-118.812	-107.89	-82.9206	-80.7983	-80.0621	-75.642	-38.8731	-159.972	-46.7635	-12.526	-62.1291	-93.2867	-78.8658	-104.584
20	-208.818	-80.4791	-50.5716	-77.6634	-146.299	-100.947	-117.052	-95.9411	-86.3619	-92.2045	-140.246	-84.8725	-74.0795	-47.4069	-189.278	-60.8951	-18.1373	-90.8071	-140.281	-75.6098	-71.7419	-88.9243	-116.305	-83.7686	-103.663	-96.0165	-78.8015	-53.7051	-105.886	-52.5158	-46.8571	-75.4762	-109.38	-87.6073	-62.5105	-121.541	-100.302	-82.2957	-87.4086	-78.6704	-72.2328	-40.9326	-136.863	-46.1232	-5.58315	-63.0589	-98.7365	-74.0156	-105.507
21	-200.717	-77.0142	-56.0734	-80.6544	-137.422	-95.9629	-122.216	-89.6498	-90.0189	-87.1288	-129.055	-78.6113	-73.373	-55.9278	-164.295	-59.9439	-23.6202	-89.7781	-131.42	-68.7888	-79.8343	-86.5525	-110.229	-82.9459	-93.4165	-90.8972	-80.8387	-63.7411	-87.0141	-53.3652	-55.7223	-77.0094	-107.028	-80.7685	-68.9852	-123.094	-92.4367	-80.9249	-93.8561	-78.1467	-69.2081	-45.5296	-114.058	-45.898	-1.24158	-64.2768	-103.623	-70.2557	-105.466
22	-186.741	-73.5294	-64.9546	-82.6059	-127.606	-92.7492	-124.96	-83.2443	-92.1333	-82.5658	-118.227	-74.3017	-73.0694	-63.9523	-138.4	-59.1534	-32.6888	-88.4069	-121.784	-65.2606	-85.4401	-83.5666	-102.314	-82.5106	-84.3528	-86.8761	-82.6874	-73.6793	-73.1853	-54.3836	-62.7622	-78.4557	-103.703	-74.0277	-73.9249	-123.364	-84.6763	-79.0713	-99.0991	-78.2306	-66.9566	-51.791	-95.6244	-45.9232	-1.03143	-65.715	-107.619	-67.5467	-104.019
23	-167.289	-70.9026	-74.1756	-83.716	-118.263	-91.4175	-124.964	-76.6372	-92.3297	-79.7029	-109.663	-71.7003	-72.8875	-70.9149	-110.971	-58.9366	-44.8595	-86.7133	-113.265	-64.7538	-88.69	-80.1654	-93.069	-82.5444	-76.575	-83.9875	-84.8363	-82.2104	-64.2303	-55.2122	-65.9104	-79.5458	-99.8408	-67.9942	-78.2185	-121.931	-76.6635	-77.0776	-103.242	-78.5185	-66.0551	-59.6254	-80.2768	-46.6734	-6.393	-66.4562	-109.496	-65.8702	-101.701
24	-145.886	-68.5917	-82.8377	-83.5056	-108.248	-91.8163	-123.241	-70.2164	-90.566	-78.6913	-102.679	-70.5019	-72.772	-76.6308	-87.0471	-59.3286	-58.1424	-84.8236	-104.898	-66.5959	-90.6257	-76.8591	-83.4606	-83.1236	-70.1035	-82.249	-86.6116	-88.135	-59.8878	-55.494	-65.7023	-80.1764	-95.7779	-63.6413	-81.2701	-119.007	-69.0773	-74.659	-106.215	-78.9058	-65.6724	-67.7164	-70.9128	-47.6512	-15.1603	-66.5014	-108.779	-65.6629	-98.6491
25	-121.544	-66.5526	-88.9845	-82.5283	-98.9163	-94.8026	-120.265	-63.8645	-87.3119	-78.4309	-97.5637	-70.2133	-72.891	-80.1236	-67.0745	-58.9477	-70.3644	-82.1062	-98.0134	-70.6602	-91.1391	-73.7266	-73.3364	-83.7559	-66.4394	-81.6685	-87.222	-91.1524	-60.7055	-55.1816	-62.6674	-79.9134	-91.8605	-60.3807	-82.2547	-114.803	-61.4218	-71.9465	-107.657	-79.245	-65.8033	-74.8264	-68.5016	-48.573	-27.8251	-65.7595	-105.831	-67.3808	-94.6868
26	-97.9955	-64.6753	-91.5379	-81.3056	-90.6734	-98.9382	-116.207	-58.4353	-82.8057	-79.5026	-94.94	-70.9395	-73.0124	-82.0621	-51.9238	-57.5883	-79.272	-78.9511	-92.6683	-76.4188	-90.204	-70.6265	-64.1524	-83.7227	-65.5961	-81.6707	-87.0045	-91.6625	-65.7745	-54.1155	-58.5601	-79.1085	-87.8784	-58.5174	-82.1435	-109.991	-54.5211	-69.4063	-107.935	-78.847	-66.8873	-79.9739	-72.1633	-49.7474	-42.9447	-64.424	-100.493	-70.2935	-90.243
27	-77.0072	-62.6554	-89.7809	-79.4057	-82.9996	-103.231	-111.49	-54.3528	-77.8366	-81.7243	-94.3727	-72.0788	-73.1344	-81.7678	-42.919	-55.5471	-83.3143	-75.8917	-88.4848	-82.325	-88.6058	-68.5232	-55.6089	-83.0754	-66.8903	-82.4322	-85.8904	-88.935	-74.6591	-52.6442	-53.7666	-78.2065	-83.6579	-58.0872	-81.6761	-105.751	-48.1164	-66.9852	-107.07	-77.6575	-68.4641	-82.5415	-80.2956	-50.4473	-55.7192	-62.8302	-93.0889	-74.0456	-86.2369
28	-59.0108	-60.6802	-85.1996	-77.3956	-76.9103	-108.601	-107.138	-51.3309	-72.5667	-84.0462	-95.7984	-73.0096	-73.4317	-79.4638	-39.5035	-52.0329	-83.7939	-72.9012	-85.5805	-88.7797	-87.4013	-66.7966	-48.2179	-81.8416	-70.3332	-83.5391	-83.2619	-84.3081	-88.0611	-50.4439	-50.3714	-76.7851	-79.3183	-59.2006	-80.6056	-101.086	-42.7989	-65.1274	-104.323	-76.2041	-70.0457	-82.636	-93.3842	-50.7426	-67.3547	-61.3555	-85.2156	-78.2628	-82.3785
29	-47.0528	-58.5583	-78.7145	-75.8116	-71.8018	-113.452	-103.423	-49.5295	-67.2658	-86.6072	-99.1001	-74.5036	-74.2181	-76.1339	-41.2451	-47.7336	-81.3943	-70.0237	-83.5378	-93.9415	-86.842	-65.4453	-42.5559	-79.8501	-75.8693	-84.7352	-79.5431	-78.1366	-103.226	-47.9652	-48.2819	-75.0585	-75.2393	-61.4065	-79.03	-95.8262	-39.0396	-64.0611	-100.294	-74.292	-71.9523	-80.5968	-108.743	-50.5339	-75.0432	-59.9776	-76.6693	-82.527	-79.1177
30	-40.2669	-56.5565	-72.2234	-74.3089	-67.8986	-117.993	-101.079	-48.8588	-62.6361	-89.3441	-103.695	-75.9409	-75.2189	-71.991	-48.109	-42.8862	-76.1461	-67.7777	-82.0547	-97.4749	-87.0334	-64.6036	-38.0527	-77.1753	-82.383	-85.8968	-75.5236	-70.0927	-119.474	-45.0685	-47.6863	-73.8809	-71.6726	-64.5856	-77.7515	-91.2779	-36.2889	-63.6504	-95.8078	-71.6228	-73.4242	-77.0961	-126.142	-49.8394	-78.8937	-58.963	-68.6975	-86.2932	-76.5861
31	-39.331	-54.7401	-66.543	-72.9026	-66.1901	-122.14	-100.216	-49.0595	-58.8107	-91.5826	-108.395	-77.2026	-76.3577	-67.2024	-59.4284	-38.0922	-70.5451	-65.8701	-80.7536	-99.506	-87.8034	-64.1211	-35.022	-74.3764	-89.1947	-86.7179	-70.8752	-61.5335	-135.904	-41.7526	-48.4772	-72.884	-68.8123	-67.839	-76.5361	-87.2278	-35.0673	-63.7802	-90.455	-68.5825	-74.5107	-72.3654	-143.559	-48.944	-79.5354	-58.6672	-62.1783	-88.6461	-74.4243
32	-44.0075	-52.5223	-62.7795	-71.5585	-66.1509	-125.277	-100.396	-49.6874	-55.6642	-92.2609	-112.377	-78.7872	-77.5211	-61.9126	-75.826	-33.9804	-65.1166	-63.703	-79.746	-98.77	-89.4375	-63.5945	-33.8126	-71.9205	-95.7804	-86.632	-66.0882	-51.8472	-151.252	-38.5262	-50.0576	-71.8931	-67.3695	-70.9945	-75.669	-82.9038	-35.159	-64.6102	-84.9947	-65.3736	-74.8767	-67.0875	-161.547	-47.7565	-78.121	-58.9131	-56.9896	-89.6275	-72.7949
33	-53.6961	-50.4817	-60.7518	-70.0712	-67.9864	-127.2	-101.949	-49.8516	-52.9612	-92.213	-115.958	-80.1321	-78.125	-56.4062	-95.8452	-30.6621	-61.0462	-61.6693	-78.7149	-96.1863	-91.4659	-62.8359	-33.9374	-69.8698	-100.859	-86.144	-61.6996	-42.2795	-164.067	-35.5697	-51.9832	-71.1866	-67.626	-73.6646	-75.2852	-78.0467	-36.415	-66.2133	-79.9497	-61.9289	-74.7853	-61.6752	-177.956	-46.6864	-76.3735	-59.5172	-53.6053	-88.7943	-71.6329
34	-67.838	-48.3995	-59.4701	-67.8258	-71.6429	-127.642	-104.197	-49.298	-51.1546	-91.6909	-118.031	-81.027	-78.1632	-50.8666	-117.742	-28.6783	-57.8511	-59.5385	-77.7058	-92.472	-93.5292	-61.2567	-35.3353	-68.6905	-103.632	-85.3948	-57.9845	-32.4799	-171.95	-33.2825	-54.6199	-71.2912	-69.1273	-75.7112	-74.6983	-72.7428	-39.0852	-68.0767	-75.3813	-58.5843	-74.3677	-56.2708	-191.92	-45.3009	-73.7842	-60.3896	-51.6983	-85.9478	-70.5038
35	-85.1917	-46.1043	-59.0645	-64.8552	-77.0786	-127.078	-106.826	-48.3399	-50.0688	-90.0031	-118.122	-81.6681	-77.2215	-45.4997	-141.08	-27.9283	-55.366	-57.1239	-76.1462	-87.2511	-95.0038	-58.9737	-37.7208	-68.5624	-104.229	-84.4603	-55.1974	-23.5793	-176.206	-31.5139	-57.3494	-71.6536	-71.5371	-76.7751	-74.2301	-67.0219	-41.9742	-69.8738	-72.0913	-55.5378	-73.4397	-51.1872	-203.464	-43.9657	-71.7985	-61.2408	-50.5737	-81.3153	-69.3963
36	-103.16	-44.2216	-58.3704	-61.4539	-83.3149	-126.06	-109.698	-46.9583	-49.409	-87.6985	-116.267	-81.8504	-74.6881	-40.6052	-162.612	-27.7768	-53.8525	-54.2898	-74.0062	-81.1298	-95.4739	-56.3033	-40.5024	-69.2458	-102.568	-83.38	-53.0328	-15.7976	-176.331	-30.4943	-59.9389	-72.0124	-74.5738	-77.1268	-73.9441	-60.5473	-44.946	-71.4897	-70.5231	-52.7004	-71.7414	-46.2759	-209.044	-42.9046	-70.3729	-61.97	-50.3035	-75.712	-68.4621
37	-121.198	-42.6619	-57.8121	-57.3168	-89.6981	-123.188	-112.105	-45.1702	-49.4073	-84.802	-112.455	-81.2031	-71.2103	-35.8977	-181.008	-28.598	-52.7227	-51.3725	-71.488	-75.197	-94.9964	-53.3063	-43.1114	-70.4762	-98.5101	-82.3603	-51.3148	-10.1553	-172.17	-30.3347	-62.5158	-72.4627	-76.9432	-76.6929	-73.6663	-54.328	-48.2877	-72.3001	-70.1937	-50.2098	-69.9728	-41.9782	-210.112	-41.5357	-70.3101	-62.4369	-50.7761	-69.3758	-67.7044
38	-136.312	-41.2626	-57.7291	-52.6476	-95.444	-119.26	-113.892	-43.3502	-50.2341	-81.6767	-106.408	-79.8989	-67.5215	-31.9959	-195.214	-29.8775	-52.2902	-48.5698	-68.5482	-69.5315	-93.6218	-49.5977	-45.0704	-71.9824	-92.4636	-81.415	-49.9763	-6.64288	-164.064	-30.7179	-65.1661	-72.467	-78.1927	-75.865	-73.6747	-48.3514	-51.216	-72.0681	-70.5827	-48.2993	-68.2141	-38.3165	-207.92	-40.5355	-70.9648	-62.4674	-51.0925	-63.0457	-66.8309
39	-148.448	-40.5549	-57.8854	-48.4211	-100.302	-114.587	-114.442	-41.5623	-51.7616	-79.599	-98.7115	-77.8294	-63.2846	-29.0567	-204.023	-31.2284	-53.4486	-45.8916	-65.2675	-65.0408	-91.1689	-46.0081	-46.2423	-73.4415	-85.1371	-80.4708	-49.0519	-4.94472	-153.166	-31.5209	-67.7799	-72.3693	-78.5665	-74.5387	-73.7261	-43.3923	-53.636	-71.0969	-72.4266	-47.0047	-66.3508	-35.6297	-200.494	-39.8084	-72.5255	-62.0048	-51.475	-57.3169	-65.8384
40	-156.894	-40.4032	-58.7008	-44.797	-103.485	-108.886	-113.747	-40.2884	-53.8477	-77.6388	-90.6304	-75.5292	-59.0003	-26.9898	-206.97	-32.5012	-56.4286	-43.5035	-61.8503	-61.4624	-87.7094	-43.1609	-46.462	-74.2816	-76.984	-79.3921	-48.6051	-5.51136	-141.95	-32.4775	-70.9211	-71.8519	-78.1892	-73.164	-73.2598	-39.7718	-55.5676	-69.1638	-75.5698	-46.0381	-64.8305	-33.77	-189.362	-39.3434	-75.6339	-60.981	-51.7922	-52.7337	-64.4995
41	-160.387	-40.8571	-60.1587	-42.0529	-104.712	-102.969	-111.768	-39.8084	-55.6372	-75.5775	-82.4163	-73.4199	-55.4466	-25.884	-203.691	-33.7176	-61.7878	-41.8873	-58.5636	-58.4744	-83.7671	-40.7416	-45.5079	-74.2363	-69.0751	-78.1703	-48.2919	-8.14889	-131.342	-33.4913	-75.0106	-70.7346	-76.5717	-71.7838	-72.3219	-37.5283	-56.5604	-66.1583	-78.8893	-45.3507	-63.5795	-32.7641	-176.561	-39.0918	-79.7477	-59.2736	-51.7891	-49.3749	-62.7837
42	-159.75	-41.5346	-62.792	-40.9451	-104.447	-96.173	-108.454	-39.7385	-56.8887	-73.909	-74.8278	-71.5879	-52.4217	-25.8083	-195.299	-34.7156	-69.533	-41.3972	-55.8772	-56.4234	-79.3026	-39.1945	-43.8691	-73.1056	-62.4827	-77.0336	-48.2869	-12.222	-120.802	-34.2564	-79.8648	-69.2804	-74.5786	-70.3554	-71.6584	-36.5951	-56.714	-62.628	-82.3839	-44.7869	-62.4112	-32.9277	-162.137	-38.715	-84.5726	-57.2503	-51.3526	-47.2619	-61.1187
43	-155.678	-42.4908	-66.6191	-41.526	-102.278	-89.483	-103.477	-40.3977	-58.1258	-73.0628	-68.6121	-70.4851	-50.3202	-26.8853	-183.539	-35.7182	-79.3079	-41.9011	-54.0748	-55.01	-74.8288	-38.8482	-42.1584	-70.7931	-56.9186	-75.9872	-48.822	-17.7469	-113.24	-34.8127	-85.4424	-67.9357	-72.7288	-69.0261	-70.6983	-36.4107	-56.2745	-58.8425	-85.5018	-44.1004	-61.3606	-33.4862	-148.394	-38.2663	-90.438	-55.2016	-50.2526	-46.6317	-59.1801
44	-148.507	-43.4373	-70.8754	-43.7904	-99.0139	-82.9292	-96.8464	-41.6075	-58.5147	-72.5696	-63.669	-70.0919	-49.5397	-28.8098	-169.346	-36.5879	-90.6487	-43.4838	-52.9383	-54.1472	-70.7572	-39.5583	-40.4828	-67.5053	-52.6746	-74.9121	-49.5405	-23.9966	-106.939	-35.1223	-91.3012	-66.7583	-70.9295	-68.1343	-69.0305	-36.9267	-55.4653	-54.882	-88.1425	-43.297	-60.7549	-34.7232	-135.084	-37.3497	-95.548	-53.4084	-48.8336	-47.0895	-56.5296
45	-139.08	-43.9629	-76.534	-47.9833	-94.4598	-76.0689	-89.1646	-43.3151	-58.2022	-72.1205	-60.3587	-70.2971	-49.3978	-31.7767	-153.734	-37.471	-102.509	-46.4609	-52.8663	-53.6435	-66.6259	-40.9414	-39.1887	-63.6818	-50.7338	-73.6259	-49.7432	-30.63	-101.088	-35.0713	-97.3438	-65.9978	-69.6502	-67.658	-67.342	-37.9716	-54.101	-51.1683	-90.0117	-42.5141	-59.7051	-36.8954	-122.732	-35.9722	-101.073	-52.2945	-47.2352	-48.122	-53.5295
46	-127.992	-44.2382	-82.3648	-53.6277	-89.1205	-69.882	-80.875	-45.7133	-57.5272	-72.2768	-58.7406	-71.3035	-49.5391	-35.4058	-138.464	-38.2009	-114.047	-50.5587	-53.8745	-53.4484	-62.504	-42.9191	-38.2001	-59.6533	-50.7478	-72.4636	-49.7148	-36.8318	-96.6621	-35.0027	-102.68	-65.6843	-68.8132	-67.4516	-65.8117	-39.282	-52.1033	-48.0333	-90.72	-41.2941	-58.4342	-39.1425	-111.885	-34.0847	-105.025	-51.7508	-45.1586	-49.7788	-50.5396
47	-116.026	-44.2162	-87.8908	-60.1465	-83.8596	-65.0498	-72.0976	-48.4741	-56.3147	-71.9185	-58.3737	-72.6057	-49.6816	-39.6743	-123.556	-38.7078	-124.502	-55.4511	-55.542	-53.7392	-58.8809	-45.3101	-37.3454	-55.1029	-52.3474	-71.3803	-49.5815	-42.2521	-92.3222	-34.7914	-106.6	-65.9369	-68.3314	-67.6131	-64.69	-40.6012	-49.7655	-45.2314	-90.0535	-39.9727	-56.8868	-41.5384	-102.671	-31.7295	-108.154	-51.8852	-42.6995	-51.6298	-47.4889
48	-104.311	-44.0473	-92.3612	-67.1642	-79.3079	-60.5559	-63.4046	-51.6054	-54.9933	-70.8346	-59.0216	-73.6312	-49.7292	-44.1012	-110.069	-38.9277	-131.915	-61.2657	-57.8255	-54.3553	-55.6459	-47.7471	-36.6205	-50.692	-55.3385	-69.9509	-48.8247	-46.4265	-87.2877	-34.5054	-109.443	-66.9041	-67.9155	-67.9232	-64.3572	-41.8744	-47.4289	-42.9458	-88.1405	-39.0109	-54.5282	-44.305	-94.3606	-29.0965	-110.607	-52.9455	-40.1555	-53.47	-44.6339
49	-92.5374	-43.8899	-94.605	-73.5657	-75.3411	-57.3915	-55.307	-55.1384	-53.7939	-69.8708	-60.8145	-74.5262	-49.5081	-48.4752	-97.5019	-38.935	-136.403	-66.8726	-60.2537	-55.1356	-52.491	-50.2917	-35.6993	-47.1057	-59.0834	-68.4416	-47.4977	-49.0343	-82.4696	-34.2793	-110.252	-68.0765	-67.47	-68.1867	-64.9284	-42.9302	-44.6601	-41.5828	-85.3818	-38.251	-52.1227	-47.2586	-87.3452	-26.605	-111.508	-54.339	-37.5907	-55.1952	-42.3354
50	-81.8081	-43.9561	-95.2132	-79.0125	-72.1783	-55.0968	-47.9099	-58.801	-52.4685	-68.3225	-63.3667	-74.9926	-48.7267	-52.536	-87.2412	-38.6548	-138.058	-71.8995	-62.3723	-56.1355	-49.8996	-52.8068	-34.1452	-43.7445	-63.1188	-66.5401	-45.6438	-50.5296	-76.9549	-34.1626	-108.809	-69.2438	-67.0171	-68.2737	-66.5475	-44.016	-41.5192	-40.7599	-81.252	-37.6551	-49.8848	-49.9107	-80.8796	-24.656	-111.151	-56.0948	-35.3329	-56.753	-40.212
51	-72.6522	-44.25	-93.2703	-82.6371	-69.9642	-53.4934	-42.007	-62.4752	-51.3371	-65.9109	-66.1282	-74.485	-47.5442	-55.8435	-78.8508	-38.0983	-135.998	-75.8724	-63.8304	-57.1634	-47.6342	-55.0406	-32.1952	-40.833	-67.3185	-64.3903	-43.2732	-50.8081	-71.3051	-34.2583	-105.45	-70.4317	-66.3986	-68.0162	-68.982	-45.0444	-38.4015	-40.3427	-76.28	-37.4131	-47.621	-52.2738	-75.0429	-23.4282	-109.489	-57.6972	-33.2643	-58.2288	-38.4843
52	-64.8481	-44.9678	-88.4986	-83.9897	-68.5329	-52.7795	-38.0585	-66.0464	-50.5203	-63.2365	-68.6691	-73.1422	-46.2889	-58.5647	-71.7354	-37.6211	-130.66	-78.1141	-64.4818	-58.0523	-45.4944	-56.8482	-30.2053	-38.74	-71.1497	-62.2483	-40.8034	-50.0994	-66.4655	-34.5544	-100.503	-71.3925	-65.4011	-67.3649	-71.9363	-45.8641	-35.4823	-40.353	-71.4384	-37.5096	-45.7817	-54.5269	-70.4625	-23.0567	-106.52	-58.5003	-31.3916	-59.648	-37.556
53	-58.7942	-46.3	-82.5789	-83.695	-67.8172	-52.6661	-35.4537	-69.2112	-49.5065	-60.7817	-70.8848	-71.7433	-45.1506	-60.7299	-66.7823	-37.5135	-122.902	-78.4552	-64.2031	-58.8254	-44.1501	-58.1443	-28.4672	-37.1347	-73.6704	-60.1203	-38.6566	-49.3093	-61.9103	-35.1207	-94.4028	-71.4055	-63.949	-66.3949	-75.3318	-46.5364	-32.8284	-40.6854	-66.9395	-37.747	-45.0509	-56.4329	-66.2933	-23.6346	-102.548	-58.5861	-30.0776	-60.9439	-37.2063
54	-54.8614	-47.7944	-75.9806	-81.3285	-67.365	-53.27	-34.1629	-71.843	-48.556	-57.9133	-72.7478	-70.0259	-44.3933	-62.1522	-63.1998	-37.7513	-112.836	-76.986	-62.7438	-59.2633	-43.4798	-58.7971	-27.5299	-35.9362	-75.2623	-58.5249	-36.4895	-48.6192	-58.266	-36.1557	-87.4595	-70.3734	-61.9948	-65.1206	-78.6092	-46.7985	-30.7016	-41.15	-62.8823	-38.2804	-44.6379	-58.1184	-62.0652	-25.0221	-97.5309	-57.8626	-28.8172	-62.3097	-36.9548
55	-52.266	-49.5276	-70.0847	-76.8672	-66.8097	-54.1578	-34.1962	-73.7858	-47.4577	-54.8027	-73.8496	-68.0627	-44.2568	-63.2611	-61.1871	-38.5311	-102.005	-73.3975	-60.5076	-59.4312	-43.6981	-58.8401	-27.659	-35.2469	-75.7323	-57.3596	-34.8954	-48.3444	-55.8537	-37.4805	-80.2175	-68.6297	-59.8146	-63.5426	-81.5137	-46.871	-29.585	-41.6882	-59.7884	-38.9413	-45.2649	-59.7318	-59.2341	-27.2733	-91.9181	-55.7883	-27.642	-63.7478	-37.116
56	-50.932	-51.112	-65.4016	-71.2662	-65.9774	-55.2688	-35.3216	-75.0055	-46.1552	-52.333	-73.9802	-66.4437	-44.9291	-63.9286	-60.4031	-39.6222	-90.0434	-68.1795	-57.5478	-59.3972	-45.0695	-58.2147	-29.3306	-35.041	-74.7144	-56.6734	-34.0285	-48.6491	-54.3395	-39.0702	-73.7908	-66.1136	-57.4935	-61.9097	-83.9708	-46.8746	-29.4556	-42.4865	-57.4662	-39.5978	-46.9789	-61.0495	-56.4353	-29.7645	-85.6797	-52.7343	-26.3923	-65.1001	-37.8166
57	-50.577	-52.651	-62.7573	-65.248	-64.583	-56.5394	-37.0975	-75.6392	-44.8263	-50.2977	-73.3896	-65.1828	-46.1577	-64.1011	-59.9783	-41.1375	-78.4963	-61.9602	-53.8404	-59.1138	-47.4334	-56.9505	-33.3119	-35.0568	-72.3401	-56.6592	-33.8183	-49.2538	-53.4635	-40.7451	-68.9064	-62.7193	-55.4262	-60.383	-85.3855	-46.6375	-30.0702	-43.4445	-55.967	-40.4114	-49.1483	-62.0468	-53.3795	-32.8014	-79.6534	-49.0806	-25.0946	-66.3307	-38.198
58	-50.3375	-54.2186	-62.0296	-58.9805	-62.4924	-57.7535	-39.1735	-75.7685	-43.5623	-48.725	-71.979	-64.4344	-47.4932	-64.2455	-59.9417	-42.7431	-67.8131	-55.0879	-49.889	-58.6344	-51.3605	-55.4344	-39.211	-35.405	-68.9154	-57.3713	-34.3905	-50.0303	-53.2011	-42.4474	-65.7808	-58.8642	-54.1151	-58.8712	-86.2139	-46.1781	-31.5456	-44.4196	-55.4219	-41.2079	-51.7442	-63.0028	-51.1264	-36.0636	-73.6335	-44.8616	-24.0051	-67.4655	-38.5825
59	-49.8799	-55.3748	-62.1719	-53.4773	-59.7499	-58.7127	-41.1241	-75.2254	-42.2439	-47.7304	-69.5279	-64.3111	-49.0241	-63.9978	-60.2711	-44.2312	-58.5084	-48.2289	-45.9735	-58.1657	-56.3199	-54.0483	-46.9599	-36.1237	-64.7086	-58.8165	-35.9485	-50.642	-53.6803	-44.0452	-64.2727	-54.879	-53.5214	-57.2388	-86.9108	-46.0303	-33.905	-45.255	-55.6299	-42.051	-54.8438	-63.2786	-48.9301	-39.2545	-68.2085	-40.4675	-23.1637	-68.3259	-39.1456
60	-49.5775	-56.1414	-62.8143	-48.941	-56.3557	-59.2525	-42.5861	-74.4056	-41.1563	-47.1424	-66.5027	-64.5418	-50.7499	-63.2859	-60.0409	-45.2262	-50.9427	-41.8593	-42.0856	-57.6262	-61.7244	-52.8151	-56.0483	-36.8494	-59.9077	-60.7327	-38.15	-50.8442	-54.4542	-45.3588	-63.7773	-50.9	-53.8129	-55.8294	-87.327	-46.077	-36.5452	-45.972	-56.0206	-42.9258	-57.6961	-62.4859	-47.282	-42.3247	-63.4797	-36.3209	-22.5802	-68.7342	-39.6686
61	-49.0947	-57.0409	-63.6585	-45.4513	-52.3316	-59.3846	-44.0186	-73.1897	-40.799	-46.8679	-63.2107	-64.7376	-52.0798	-62.1744	-59.5167	-45.6685	-44.9559	-36.4517	-38.7784	-56.9632	-67.9558	-51.9603	-64.8995	-37.6166	-55.3004	-62.8173	-41.2856	-50.6099	-55.6354	-46.4912	-63.8574	-47.3262	-54.6932	-54.6628	-87.3625	-46.465	-39.3303	-46.5865	-56.4156	-43.6703	-60.0752	-60.9029	-46.144	-45.0311	-59.3889	-32.7863	-22.5616	-68.8945	-39.9171
62	-48.1448	-57.6699	-63.3122	-43.2659	-48.1975	-58.978	-45.3127	-71.6125	-41.0552	-46.7772	-59.6397	-64.9362	-52.806	-60.6562	-59.3804	-45.6924	-40.4197	-32.1819	-36.2787	-56.3154	-74.1607	-51.6289	-73.6954	-38.3802	-51.0921	-64.885	-45.2096	-49.7071	-57.0374	-47.4014	-63.867	-44.4226	-55.9326	-53.4791	-87.0966	-47.4334	-42.0836	-46.9634	-56.6552	-44.2999	-62.1909	-58.5185	-45.4228	-47.4672	-55.5443	-30.1056	-23.2304	-68.7358	-40.0065
63	-47.443	-58.3859	-61.489	-42.075	-44.3958	-57.9328	-46.3912	-69.5243	-41.6191	-46.9526	-56.1369	-65.1121	-53.4755	-58.5915	-59.002	-45.142	-37.0005	-29.1046	-34.5273	-55.5971	-79.5595	-51.5761	-81.1823	-38.8464	-47.3867	-66.7767	-49.4001	-48.1543	-58.7617	-48.1598	-63.2898	-42.0447	-57.4393	-52.3416	-86.4689	-48.9233	-44.7255	-46.9003	-56.3176	-44.7719	-63.2386	-55.3399	-45.657	-49.2836	-52.1682	-28.3655	-24.6748	-68.2119	-40.3228
64	-46.9534	-58.9264	-58.5273	-41.751	-41.1342	-56.328	-47.3422	-66.9547	-42.5979	-47.2125	-53.0665	-64.966	-54.2501	-55.9375	-58.1048	-43.8851	-34.685	-27.1962	-33.4638	-54.7784	-84.2738	-51.7463	-86.8277	-38.9571	-44.7962	-68.2235	-54.1129	-46.1166	-60.586	-48.7709	-61.6323	-40.3795	-59.1075	-51.3219	-85.3361	-50.8692	-47.3509	-46.4408	-55.4968	-45.0062	-63.4628	-51.7878	-46.4024	-50.2615	-49.0188	-27.2795	-27.2525	-67.4642	-40.8902
65	-46.6834	-59.2466	-54.5354	-42.1213	-39.1232	-54.4179	-48.5347	-63.8274	-44.1094	-47.2206	-50.3421	-64.3084	-54.9706	-52.6853	-57.5733	-42.3038	-32.9666	-26.6928	-33.4061	-53.9773	-88.1434	-52.003	-90.3418	-38.7712	-43.2553	-68.8644	-58.8152	-43.8608	-62.2715	-49.0352	-58.9378	-39.391	-60.1734	-50.3989	-83.9367	-53.3134	-49.4012	-45.6689	-54.2338	-44.8619	-62.754	-47.8715	-47.108	-50.7611	-46.0622	-27.2365	-30.5841	-66.5642	-41.4374
66	-46.7961	-59.3242	-49.4656	-42.9772	-38.286	-52.3374	-50.0469	-60.1229	-45.7542	-47.08	-48.259	-63.268	-55.7509	-49.1567	-56.7681	-40.6328	-31.6404	-26.9661	-34.4396	-53.0265	-90.5242	-52.0439	-91.5877	-38.2846	-42.7605	-68.6813	-63.2514	-41.6581	-64.0032	-49.2277	-55.9894	-39	-60.7614	-49.3278	-82.2028	-55.9023	-50.9218	-44.6173	-52.2803	-44.3713	-61.0677	-44.191	-48.2446	-50.3965	-43.3345	-28.0931	-34.7141	-65.611	-42.0498
67	-47.3314	-58.8856	-43.8772	-44.2615	-38.6704	-50.1252	-51.8233	-55.9617	-47.4741	-46.9857	-47.1165	-61.8563	-56.6338	-45.3381	-55.9122	-38.9256	-31.077	-27.8972	-36.3196	-51.893	-91.4159	-51.7579	-90.772	-37.3164	-43.3162	-67.7488	-67.5396	-39.4791	-65.2478	-49.171	-52.462	-39.4388	-61.0363	-48.155	-80.0216	-58.4491	-51.9867	-43.2647	-49.7075	-43.4351	-58.6604	-40.7128	-48.9173	-49.0945	-40.9686	-29.4274	-39.5319	-64.6687	-42.9649
68	-48.0192	-58.0568	-38.5822	-45.9136	-40.2317	-47.8936	-54.1841	-51.7641	-49.0644	-46.7771	-46.5593	-60.1243	-57.9672	-41.0674	-55.1579	-37.2789	-30.6229	-29.5803	-38.9656	-50.6703	-91.7177	-51.1854	-88.0029	-36.1376	-44.7302	-65.878	-71.2959	-37.7535	-65.6093	-48.8497	-48.8545	-40.4936	-60.6991	-47.0426	-77.6296	-60.7221	-52.1241	-41.8734	-47.1242	-42.1544	-56.1859	-37.6411	-48.7208	-47.4096	-39.0022	-31.2856	-44.5416	-63.709	-44.0616
69	-48.18	-57.0259	-33.7115	-47.778	-43.0199	-46.0361	-56.7988	-47.9307	-50.4398	-46.4874	-46.3438	-58.1983	-60.2243	-36.6078	-54.3931	-36.258	-30.9778	-31.6998	-42.3331	-49.3439	-90.5258	-50.2285	-83.542	-35.0376	-46.6963	-63.2582	-74.9652	-36.3034	-64.9808	-48.285	-45.4535	-41.9667	-60.2374	-45.9859	-74.8292	-62.4171	-51.3531	-40.7942	-44.5837	-40.6787	-53.2946	-34.9683	-48.1759	-45.4242	-37.3397	-33.6962	-49.6487	-62.7207	-45.1213
70	-47.8287	-55.4749	-29.1901	-49.8618	-46.6422	-44.3278	-59.3624	-44.3695	-51.6523	-46.4094	-46.6615	-56.2587	-62.9137	-32.3851	-53.3445	-35.7718	-31.5533	-33.8858	-46.1327	-47.7581	-87.9026	-48.951	-78.396	-33.8672	-48.856	-60.0676	-78.7048	-35.1679	-63.296	-47.4989	-42.3826	-44.0124	-59.6716	-44.8907	-71.8275	-63.3075	-50.0043	-40.086	-42.0506	-38.9879	-50.6579	-32.5832	-46.6084	-43.2994	-36.5658	-36.2214	-54.214	-61.5787	-46.0665
71	-47.2777	-53.7856	-26.0182	-52.1802	-50.8499	-42.9718	-61.5357	-41.4391	-52.3727	-46.4641	-47.4173	-54.4152	-66.3709	-28.572	-52.2915	-35.8072	-31.8069	-36.1358	-49.8272	-46.1073	-84.4837	-47.4742	-72.5151	-32.8492	-51.1247	-56.4331	-82.2303	-34.4966	-60.2664	-46.7132	-39.9681	-46.5705	-58.8016	-43.9188	-69.0042	-63.2177	-47.9518	-39.9834	-40.1834	-37.2443	-48.8274	-30.3492	-43.8012	-41.4093	-36.0075	-38.9183	-57.917	-60.1793	-46.7729
72	-46.4011	-52.1932	-24.3165	-54.4746	-55.2883	-41.8556	-63.5591	-39.213	-52.5211	-46.7354	-48.1573	-52.6382	-70.9403	-25.3951	-50.9891	-36.3521	-32.2643	-38.2813	-53.3646	-44.2011	-80.3553	-45.6497	-66.7982	-32.1294	-53.0065	-52.3081	-85.5464	-34.0952	-56.1605	-45.952	-37.5645	-49.1539	-57.9244	-43.2246	-66.2388	-62.0375	-45.5915	-40.7316	-38.6943	-35.5604	-47.7825	-28.2938	-40.6229	-40.2116	-35.3483	-41.6482	-60.7901	-58.4896	-47.0672
73	-45.1025	-50.8501	-24.2921	-56.8407	-59.4607	-40.6827	-65.1002	-37.4043	-52.2557	-47.5437	-48.8823	-50.9865	-76.0564	-22.9033	-49.5322	-37.3529	-31.9024	-40.1217	-56.0974	-42.1351	-76.0398	-43.5597	-61.9873	-31.6253	-53.998	-48.2245	-88.6916	-33.7696	-50.9703	-44.9993	-35.714	-51.7564	-56.9302	-42.8099	-63.8008	-59.8609	-43.0612	-42.1548	-37.4581	-33.8066	-47.9216	-26.2333	-36.5724	-39.9244	-35.0024	-44.1843	-62.3721	-56.2905	-47.0373
74	-43.6505	-49.9899	-26.202	-58.9186	-63.433	-39.6581	-66.0977	-35.8882	-51.644	-48.7828	-49.4635	-49.3439	-81.799	-21.2048	-47.6927	-38.4186	-31.3159	-41.7981	-58.0468	-40.0315	-71.3902	-41.1691	-58.4068	-31.5864	-54.3768	-44.2565	-91.5073	-33.6108	-45.5464	-43.9696	-34.7399	-54.3747	-55.5596	-42.5436	-61.9656	-56.9119	-40.5553	-44.0845	-36.8088	-32.1556	-49.1774	-24.2156	-32.0862	-40.3141	-34.7479	-46.6045	-62.6756	-53.745	-46.641
75	-42.1854	-49.2441	-29.6136	-60.5214	-66.4211	-38.608	-66.5448	-34.4985	-50.6757	-50.4119	-49.6483	-47.4841	-87.8066	-20.4098	-45.2815	-38.9303	-30.9564	-43.1749	-58.7173	-37.759	-66.5572	-38.3326	-56.1747	-31.96	-54.0787	-40.6896	-93.6414	-33.3014	-39.654	-42.9519	-34.0084	-56.4586	-53.8245	-42.3926	-60.4438	-53.1544	-38.7445	-46.432	-36.8382	-30.5383	-51.4557	-22.268	-27.653	-41.4174	-34.5433	-48.6279	-61.9775	-50.988	-45.6997
76	-40.7598	-48.5762	-34.6731	-61.6267	-68.324	-37.353	-66.0582	-32.907	-49.605	-52.683	-49.4155	-45.5144	-94.043	-20.314	-42.8194	-38.9043	-30.5136	-44.4123	-57.9914	-35.6803	-61.8026	-35.1264	-55.3832	-32.9293	-52.8482	-37.4401	-95.2926	-32.8751	-34.2425	-41.9359	-33.9648	-58.1295	-51.7567	-42.3688	-59.2699	-49.1187	-37.5102	-49.4373	-37.2513	-28.8479	-54.6229	-20.499	-23.4098	-42.8195	-34.3257	-50.3263	-60.1989	-47.9901	-44.5178
77	-39.4279	-47.9385	-40.5842	-62.0134	-69.4137	-35.9842	-64.7162	-30.6945	-48.5749	-55.3967	-48.9436	-43.4279	-100.042	-20.8397	-40.1526	-38.4789	-30.8397	-45.6639	-56.1114	-33.798	-57.1784	-31.5275	-55.9837	-34.4729	-50.8048	-34.5463	-96.0092	-32.2546	-29.5725	-40.538	-34.4705	-59.397	-49.3968	-42.1912	-58.7065	-44.6824	-37.1434	-52.5445	-38.0211	-27.2109	-58.2305	-19.0112	-19.4402	-44.2184	-34.2042	-51.5605	-57.3638	-45.132	-43.3678
78	-38.1379	-46.8936	-46.4406	-61.7579	-69.338	-34.628	-62.8505	-27.8334	-47.6098	-58.2708	-48.2092	-41.0771	-105.186	-21.6717	-37.0406	-37.1754	-31.4664	-47.0656	-53.3788	-32.1798	-53.216	-27.5804	-58.067	-36.5987	-48.2226	-32.3025	-95.4981	-31.5512	-25.757	-38.8471	-35.0938	-60.0249	-46.7389	-41.7043	-58.5448	-40.1005	-37.5296	-55.1494	-38.9555	-25.5525	-61.694	-17.8245	-15.8478	-45.1073	-34.5159	-52.1098	-54.0129	-42.3794	-42.194
79	-36.9193	-45.4434	-52.3053	-61.1869	-67.8443	-33.1327	-60.5138	-24.5374	-46.4549	-61.2131	-47.0134	-38.4371	-109.715	-22.6884	-34.4264	-35.2628	-32.5151	-48.8343	-49.8307	-31.1596	-49.4307	-23.4272	-61.0286	-39.3536	-45.2871	-30.3971	-94.6948	-30.9725	-23.1689	-36.7789	-36.1106	-60.1149	-43.9072	-40.8934	-58.7783	-35.5065	-38.7356	-57.4901	-39.8584	-23.902	-64.7337	-17.0676	-13.0826	-45.4256	-34.9215	-52.0363	-50.1009	-39.8259	-41.231
80	-35.9329	-43.4269	-56.9344	-60.59	-65.5429	-31.7151	-57.5948	-20.4548	-45.6728	-63.8246	-45.6154	-35.8867	-112.725	-23.9672	-31.9847	-32.9867	-34.2287	-50.9643	-46.0606	-30.5589	-45.9658	-18.9681	-64.6596	-42.3739	-42.1127	-28.7408	-93.5827	-30.5143	-21.4759	-34.3953	-37.1514	-59.8381	-41.0854	-39.6728	-59.1158	-30.8311	-40.5751	-59.1412	-41.0043	-22.5942	-66.7665	-16.714	-10.8973	-45.2102	-35.8858	-51.2468	-45.8563	-37.75	-40.7575
81	-35.4386	-40.7078	-60.7739	-59.9862	-62.5101	-30.7045	-54.3447	-15.9988	-45.3744	-66.2171	-44.0913	-33.2966	-114.651	-25.3417	-30.0977	-30.5294	-35.8502	-53.4449	-42.4708	-30.3709	-43.4911	-14.4822	-68.4777	-45.6913	-39.1075	-27.278	-91.7446	-30.2723	-20.6426	-31.8164	-38.5652	-59.0954	-38.603	-37.9784	-59.3262	-26.2491	-42.9247	-59.9763	-42.0227	-21.5181	-68.0454	-16.7395	-9.38119	-44.4449	-37.4775	-49.727	-41.5526	-35.9141	-40.6987
82	-35.3422	-37.8995	-63.3527	-59.7882	-58.8001	-29.9505	-50.6936	-11.2535	-45.223	-68.229	-42.2722	-30.8411	-116.054	-26.3896	-29.1461	-28.1409	-37.2937	-56.301	-39.0592	-30.6516	-41.581	-9.89232	-71.9883	-49.2175	-36.3098	-26.2249	-89.3537	-30.2134	-20.3735	-29.3175	-40.7163	-58.0021	-36.2134	-35.9824	-59.3455	-21.452	-45.623	-60.1513	-42.6374	-20.8945	-68.5765	-17.1021	-8.55397	-43.3435	-39.5917	-47.682	-37.3475	-34.4204	-40.9634
83	-35.5964	-34.6851	-64.5732	-60.3069	-55.372	-29.6189	-46.7877	-6.47577	-45.5478	-69.4607	-40.5249	-28.8017	-115.977	-27.0632	-28.3826	-26.0846	-38.7415	-58.8117	-36.5386	-31.2979	-40.0633	-5.3083	-75.3212	-52.1972	-33.8227	-25.4651	-86.7554	-30.3008	-20.6132	-27.4095	-43.3667	-56.5902	-34.0677	-33.6112	-59.1643	-16.5279	-48.7962	-59.6125	-43.0335	-21.0432	-67.8969	-17.3605	-8.51099	-42.1659	-41.9303	-45.308	-33.8297	-33.3574	-41.6605
84	-35.9663	-31.6999	-64.9888	-61.3937	-51.943	-29.7843	-43.3296	-1.91417	-46.5889	-70.0166	-38.8294	-26.9625	-114.221	-27.7171	-27.9181	-24.3074	-40.3743	-61.1986	-34.3224	-32.0697	-39.1812	-0.915706	-77.6476	-54.7099	-32.0132	-24.7635	-83.7392	-30.5479	-21.072	-25.892	-46.6433	-54.8259	-31.9319	-31.261	-58.5881	-11.4332	-51.8856	-58.2129	-43.0574	-21.6928	-66.2519	-17.3894	-8.93721	-41.2365	-44.8311	-42.5522	-30.5451	-32.7675	-42.3783
85	-36.5857	-29.1075	-64.9955	-62.5551	-48.9039	-30.3964	-39.8201	2.50518	-47.8044	-69.8049	-37.0428	-25.3612	-111.628	-27.912	-27.6885	-23.2502	-42.5315	-62.861	-32.387	-32.9197	-38.648	3.32812	-79.1585	-56.8965	-30.5996	-24.1615	-80.3736	-30.7703	-21.7435	-25.1812	-50.9234	-53.1323	-29.8069	-28.7947	-57.1838	-6.31293	-55.2124	-56.0281	-42.6078	-22.6904	-64.1179	-17.2383	-9.85915	-40.8849	-47.5351	-40.0815	-28.2226	-32.5757	-43.0575
86	-37.0556	-26.9535	-64.9029	-64.2072	-46.444	-31.2257	-36.5453	6.25737	-49.2836	-68.8426	-35.6032	-24.2112	-107.974	-27.6671	-27.2785	-22.5001	-45.6998	-63.2392	-30.5978	-33.6591	-38.3202	6.94127	-79.4333	-58.0776	-29.7057	-23.5597	-76.1891	-30.7742	-22.3913	-25.2931	-55.8765	-51.2814	-27.7737	-26.568	-55.4632	-1.53468	-58.2866	-53.5968	-41.8276	-24.2483	-61.4091	-16.4369	-10.9896	-40.7346	-50.4452	-38.0691	-27.2299	-32.9092	-43.9748
87	-37.4989	-25.5817	-65.2906	-65.5725	-44.098	-32.3751	-34.1238	9.55557	-51.2322	-67.1865	-34.3904	-23.6049	-103.51	-27.1135	-26.7814	-22.1511	-49.8171	-62.7284	-28.637	-34.4201	-38.2646	9.93259	-78.6758	-58.2133	-29.3005	-23.0906	-71.8296	-30.3646	-23.1005	-25.954	-61.1721	-49.567	-25.3108	-24.6945	-53.7637	3.16126	-61.203	-50.6713	-40.9083	-25.5636	-58.6607	-15.3177	-12.3114	-40.6117	-53.1878	-36.6447	-27.3915	-33.7051	-44.7661
88	-37.8252	-24.6072	-65.9355	-66.212	-41.5893	-33.3374	-32.0615	11.628	-52.9294	-65.0718	-33.3809	-23.1198	-98.5533	-25.8807	-26.3021	-22.1424	-55.6919	-61.5254	-26.6377	-35.0037	-38.2789	11.509	-77.1327	-57.5973	-29.3934	-22.8611	-67.6103	-29.4927	-23.7895	-26.9353	-67.1305	-48.3918	-22.736	-23.1176	-51.2445	6.93875	-63.8733	-47.3614	-39.5997	-26.3628	-56.0425	-13.9774	-13.6822	-40.5712	-56.2498	-36.3298	-28.9317	-35.0591	-45.3803
89	-37.8973	-23.995	-66.6821	-66.239	-38.7633	-34.1177	-30.7723	12.566	-54.4912	-62.8292	-32.8558	-22.7492	-92.4291	-24.1725	-25.7241	-22.182	-62.2533	-59.0494	-24.0798	-35.4656	-38.3417	11.8565	-75.0568	-56.3828	-29.9686	-22.4879	-62.6454	-28.3729	-24.398	-27.9007	-71.6476	-47.6288	-19.6431	-22.203	-48.5251	9.7906	-65.8955	-44.2093	-38.1833	-26.766	-53.0485	-12.4228	-15.0102	-40.237	-59.3624	-36.7927	-32.2584	-36.7621	-46.0427
90	-37.4158	-23.726	-68.03	-65.6634	-35.4846	-34.6796	-30.4502	13.0372	-55.5644	-60.0033	-32.7537	-22.4359	-85.9515	-22.0071	-25.2952	-22.1114	-69.7347	-56.0475	-21.2366	-35.8308	-38.4023	10.9805	-72.3891	-54.1779	-30.9133	-22.0426	-57.7794	-26.787	-24.992	-28.4893	-75.4762	-47.488	-16.3057	-21.9338	-46.1852	11.6679	-67.5643	-40.907	-36.9488	-26.3897	-50.3387	-11.2919	-16.3466	-39.1477	-62.731	-37.9529	-36.5845	-39.0775	-46.7505
91	-36.6282	-23.619	-69.5062	-63.8845	-31.2191	-34.815	-30.7676	12.4248	-55.8994	-57.1982	-32.9658	-22.0848	-79.1172	-19.6679	-25.3685	-21.7085	-77.5532	-52.9791	-18.6245	-36.1031	-38.3755	8.9553	-70.0604	-51.4594	-32.4456	-21.9417	-53.1724	-25.0023	-25.5839	-28.7142	-77.5834	-48.2878	-13.1432	-22.3198	-43.848	12.4933	-68.4199	-37.6898	-35.6146	-25.0017	-47.6228	-10.3313	-17.6692	-37.416	-66.5209	-40.0126	-41.9401	-41.3537	-47.3244
92	-35.7725	-23.3367	-70.6715	-61.4274	-26.0823	-34.6989	-31.5199	10.4403	-55.5513	-54.8281	-33.4388	-21.6794	-72.2649	-17.6609	-25.4838	-20.8136	-84.0514	-49.9251	-16.3693	-36.3183	-38.3056	5.53913	-67.8676	-48.8131	-34.0911	-22.1336	-48.8031	-23.3871	-26.321	-28.2265	-76.9946	-49.7673	-9.61943	-23.4639	-42.0928	12.3285	-68.6282	-34.947	-34.4999	-23.1587	-44.766	-9.97425	-19.0514	-35.0291	-70.0791	-42.9027	-48.4801	-43.9067	-47.8113
93	-34.8782	-22.8013	-71.5184	-58.9093	-20.8592	-34.4834	-32.6915	8.23137	-54.6622	-52.4018	-34.2249	-21.1699	-65.9734	-15.6488	-25.7683	-19.6391	-90.0502	-47.6389	-14.8972	-36.5478	-38.3708	2.06241	-66.3048	-45.9383	-35.9719	-22.4645	-45.2894	-21.7878	-27.0523	-27.2382	-74.468	-51.7076	-6.36822	-24.968	-40.7011	11.6375	-68.395	-32.3644	-33.657	-20.8631	-42.2495	-10.0643	-20.2296	-32.0543	-73.4826	-45.7209	-54.5752	-46.3368	-48.3805
94	-33.8795	-22.1722	-71.9454	-56.1	-15.108	-34.0948	-33.9802	5.47439	-53.2456	-50.5207	-35.0546	-20.5533	-59.9085	-14.3543	-26.3445	-18.2911	-94.2075	-45.8253	-14.1483	-36.8381	-38.5312	-1.799	-65.3642	-43.5141	-37.9312	-23.093	-42.1472	-20.5847	-27.9106	-26.1039	-70.1919	-54.2212	-3.43112	-26.8208	-39.5411	10.2872	-67.7046	-30.3287	-32.9529	-18.1999	-39.8128	-10.3954	-21.3923	-29.1307	-76.2697	-48.7874	-60.8754	-48.5081	-49.011
95	-33.0682	-21.4625	-71.9977	-54.0522	-10.5625	-33.7269	-34.8426	2.82962	-51.9084	-49.4117	-35.631	-20.0451	-55.5728	-13.3654	-27.0017	-16.6808	-96.7634	-44.7015	-13.9292	-37.1193	-38.6804	-5.1107	-64.9534	-42.006	-39.2667	-23.7023	-39.9851	-19.7826	-28.6896	-24.7453	-64.7299	-56.2075	-1.09326	-28.6958	-38.9371	8.93726	-66.7728	-29.1107	-32.5293	-16.3083	-38.0401	-11.1251	-22.3262	-26.1284	-78.4556	-51.2323	-65.801	-50.2759	-49.4525
96	-32.597	-20.9691	-71.9611	-52.6886	-7.60308	-33.528	-35.5277	1.17989	-51.0011	-48.5508	-36.1136	-19.6735	-52.7315	-12.8576	-27.4385	-15.6107	-97.9817	-44.1249	-13.9985	-37.3317	-38.7917	-7.06135	-64.8434	-40.8211	-40.2621	-24.1436	-38.6799	-19.397	-29.2085	-23.8456	-61.0673	-57.5954	0.329766	-29.8704	-38.5651	8.10007	-66.1674	-28.177	-32.265	-14.9616	-36.903	-11.7292	-22.8764	-24.2631	-79.698	-52.7717	-68.9011	-51.3112	-49.7705
97	-32.2207	-20.6125	-71.881	-51.7166	-5.44548	-33.3787	-36.082	-0.053605	-50.2842	-48.0868	-36.4987	-19.3904	-50.7929	-12.6133	-27.7629	-14.8554	-98.6501	-43.8238	-14.1694	-37.5043	-38.8616	-8.49562	-64.8532	-40.0791	-40.9862	-24.4987	-37.8364	-19.1759	-29.5957	-23.2192	-58.2763	-58.6729	1.3184	-30.7522	-38.3976	7.42765	-65.6982	-27.6619	-32.145	-13.9689	-36.1197	-12.1431	-23.2744	-22.9712	-80.5014	-53.8925	-71.111	-52.0413	-49.9943
98	-32.043	-20.4062	-71.6638	-51.4189	-4.6315	-33.3107	-36.4293	-0.635953	-49.8679	-48.1943	-36.7307	-19.2465	-50.4728	-12.5941	-27.9341	-14.4527	-98.5028	-44.0415	-14.5614	-37.6065	-38.8836	-9.09656	-65.1012	-39.9845	-41.304	-24.7541	-37.841	-19.2289	-29.7826	-22.8923	-56.495	-59.2621	1.58517	-31.2106	-38.542	6.9861	-65.3919	-27.7753	-32.2395	-13.5376	-35.9448	-12.4359	-23.3999	-22.3587	-80.7264	-54.3158	-71.8169	-52.2607	-50.0848
99	-32.1795	-20.4113	-71.2222	-52.0783	-5.71112	-33.3603	-36.4934	-0.281157	-49.8719	-49.0481	-36.7543	-19.2931	-52.4919	-12.9507	-27.8808	-14.5837	-97.0241	-45.0278	-15.3065	-37.6053	-38.8514	-8.50588	-65.6905	-40.7415	-41.0808	-24.8958	-39.0813	-19.7231	-29.6928	-23.0131	-56.1817	-59.1854	0.780067	-31.043	-39.1058	6.85691	-65.3244	-28.7272	-32.6188	-13.8753	-36.6357	-12.5387	-23.1209	-22.8031	-80.0009	-53.746	-70.3809	-51.7123	-50.0033
100	-32.7456	-20.6887	-70.4689	-53.9776	-9.23432	-33.5639	-36.1982	1.29678	-50.4161	-50.8228	-36.5139	-19.5811	-57.5706	-13.8337	-27.5316	-15.4294	-93.6983	-47.0327	-16.5369	-37.4676	-38.7584	-6.36525	-66.7242	-42.5548	-40.1815	-24.91	-41.9451	-20.8255	-29.2499	-23.7298	-57.7945	-58.2649	-1.4469	-30.0467	-40.1965	7.12158	-65.5715	-30.7275	-33.3531	-15.1894	-38.45	-12.3826	-22.3055	-24.6817	-77.9525	-51.8876	-66.1655	-50.1388	-49.7108
[truncated: 7 more columns]

## Sheet: Descriptives
Fascicle length at heel-strike [mm]	Control	Stiff	Stiffer	Stiffest			Fascicle length at toe-off [mm]	Control	Stiff	Stiffer	Stiffest			Change in fascicle length over stance [mm]	Control	Stiff	Stiffer	Stiffest			Average fascicle shortening velocity [mm/s]	Control	Stiff	Stiffer	Stiffest
S1	54.7153	57.1952	55.5743	56.76			S1	35.5721	35.7201	35.0953	35.5795			S1	19.1432	21.4751	20.479	21.1805			S1	-70.2348	-78.2033	-76.3076	-77.6476
S2	43.7758	40.181	40.4438	41.0652			S2	28.3198	27.4696	27.5981	28.7878			S2	15.4559	12.7114	12.8457	12.2775			S2	-55.7894	-44.744	-44.746	-43.4678
S3	51.3414	51.1985	51.1192	51.3692			S3	36.0313	35.7591	36.6161	36.5637			S3	15.3101	15.4393	14.5032	14.8055			S3	-54.6098	-53.3109	-51.6606	-51.108
S4	52.2696	51.0662	52.6508	50.6006			S4	33.6598	33.8785	35.3467	35.8614			S4	18.6098	17.1877	17.3041	14.7392			S4	-77.2262	-67.867	-70.3154	-58.3461
S5	50.0871	49.972	48.9435	49.6636			S5	29.7474	32.5045	32.3987	35.3149			S5	20.3397	17.4675	16.5448	14.3487			S5	-79.955	-67.5967	-62.7905	-56.8713
S6	49.8939	47.6288	47.9213	48.442			S6	28.8137	29.4043	29.7755	29.3488			S6	21.0802	18.2245	18.1458	19.0931			S6	-81.3954	-69.1113	-66.7924	-70.0938
S7	61.8311	61.4116	61.1219	60.2456			S7	43.7307	45.4241	44.1395	43.6199			S7	18.1004	15.9875	16.9824	16.6257			S7	-78.3096	-69.5927	-73.0852	-71.909
S8	49.8764	49.7746	49.0717	50.1588			S8	35.0971	35.6153	34.853	34.3613			S8	14.7792	14.1592	14.2188	15.7975			S8	-55.8906	-53.7858	-54.0646	-57.6505
S9	52.3241	54.6207	52.0563	52.024			S9	37.7103	36.9613	37.1481	38.1363			S9	14.6138	17.6594	14.9082	13.8877			S9	-56.1971	-65.874	-55.18	-51.6109
S10	45.3781	45.3468	43.2493	43.7157			S10	29.4234	32.9952	30.6814	31.1284			S10	15.9547	12.3515	12.5679	12.5873			S10	-72.2205	-55.2972	-55.668	-55.4555
S11	50.3097	50.9396	50.2576	54.8793			S11	32.4271	35.8655	36.6523	39.4047			S11	17.8825	15.074	13.6053	15.4746			S11	-78.387	-64.0654	-57.2212	-67.7637
S12	61.1846	60.7934	58.5192	59.7807			S12	42.7276	42.8287	45.5275	45.0482			S12	18.457	17.9647	12.9916	14.7325			S12	-76.1201	-70.7165	-53.8884	-57.9205
S13	51.1198	52.0267	51.8687	51.2897			S13	32.2972	34.2118	35.2576	36.2083			S13	18.8226	17.8149	16.6111	15.0815			S13	-75.3642	-71.0343	-66.0112	-60.1542
S14	54.0626	54.5248	54.3429	53.9211			S14	38.6543	39.5166	38.4593	38.0073			S14	15.4083	15.0082	15.8837	15.9138			S14	-54.1802	-54.0017	-54.2911	-54.4438
Energy cost of running [J/kg/km]	Control	Stiff	Stiffer	Stiffest			relGMwork [J/kg]	Control	Stiff	Stiffer	Stiffest			Atreturn [J/kg]	Control	Stiff	Stiffer	Stiffest			relGMcost [J/kg]	Control	Stiff	Stiffer	Stiffest
S1	5.09346	5.08365	4.87716	4.95704			S1	0.0910355	0.0939879	0.106764	0.0957522			S1	0.180882	0.163235	0.227941	0.219118			S1	0.288049	0.320213	0.338082	0.325131
S2	4.95125	4.86639	4.89519	4.87213			S2	0.0738103	0.0570735	0.0606494	0.0627873			S2	0.113636	0.117647	0.135027	0.15107			S2	0.166157	0.123137	0.131811	0.139392
S3	4.90999	4.7974	4.90854	5.00843			S3	0.0745539	0.0830784	0.0842767	0.0837918			S3	0.130712	0.164718	0.179596	0.16153			S3	0.221244	0.263353	0.257013	0.261361
S4	4.99253	4.74867	3.91119	4.9584			S4	0.0977646	0.0871567	0.0977702	0.0808786			S4	0.166667	0.168103	0.16523	0.175287			S4	0.274556	0.239771	0.281583	0.222829
S5	4.47394	4.47093	4.77346	4.68905			S5	0.088164	0.0812195	0.0844488	0.0584622			S5	0.124294	0.144068	0.162429	0.15678			S5	0.228906	0.216736	0.222529	0.158206
S6	4.81681	4.88521	4.76593	4.81668			S6	0.108919	0.101576	0.0979728	0.0994783			S6	0.130106	0.149773	0.139183	0.164902			S6	0.284239	0.255083	0.237514	0.248195
S7	5.29767	5.3404	5.08136	5.18868			S7	0.0694712	0.0692545	0.0782488	0.0548435			S7	0.127143	0.118571	0.141429	0.141429			S7	0.240453	0.239312	0.267555	0.181333
S8	4.61067	4.62651	4.6946	4.56749			S8	0.0850631	0.0810193	0.096975	0.102579			S8	0.183417	0.242462	0.263819	0.248744			S8	0.228086	0.215923	0.262259	0.280538
S9	5.28458	5.52934	5.16526	5.31816			S9	0.0761051	0.0780888	0.0732903	0.0666242			S9	0.159151	0.188329	0.217507	0.250663			S9	0.217058	0.234373	0.209789	0.194958
S10	4.99577	5.05754	5.17528	5.02983			S10	0.0912058	0.0776076	0.0815482	0.0893926			S10	0.140411	0.193493	0.172945	0.178082			S10	0.23344	0.201774	0.200031	0.227345
S11	5.03583	5.22294	4.90111	4.98344			S11	0.0995638	0.08261	0.0891085	0.0903286			S11	0.201893	0.241325	0.239748	0.280757			S11	0.292324	0.24253	0.264116	0.287415
S12	4.66094	4.63072	4.64685	4.51932			S12	0.0763684	0.0705772	0.0524537	0.0545088			S12	0.162044	0.176642	0.205839	0.194161			S12	0.254203	0.23334	0.166803	0.175734
S13	4.29207	4.13815	4.08988	4.19713			S13	0.0869473	0.081486	0.0884011	0.0817891			S13	0.135685	0.134328	0.1981	0.24152			S13	0.242998	0.23003	0.25034	0.229044
S14	4.49668	4.53222	4.63372	4.77897			S14	0.0504774	0.0527029	0.0499431	0.0611764			S14	0.0975955	0.158416	0.11174	0.132956			S14	0.142978	0.153629	0.144183	0.177421
ATforce [N/kg]	Control	Stiff	Stiffer	Stiffest			# 1/2 sarcomeres	Control	Stiff	Stiffer	Stiffest			# cycles per crossbridge	Control	Stiff	Stiffer	Stiffest			# active parallel Xbridges	Control	Stiff	Stiffer	Stiffest
S1	-56.0697	-53.6237	-59.1442	-55.2964			S1	32220	32791	31749.3	32019.2			S1	47.7	51.1	50.2383	50.7625			S1	1.45e+16	1.4e+16	1.64e+16	1.49e+16
S2	-52.1688	-48.8203	-50.7519	-52.008			S2	25426	23905	24314.7	25341.6			S2	48	42.9762	43.3201	40.7104			S2	1.42e+16	1.26e+16	1.3e+16	1.37e+16
S3	-49.0582	-50.3172	-52.3263	-49.801			S3	32715	32800	33061	33231.7			S3	41.4	42.3986	39.0232	40.3029			S3	1.68e+16	1.7e+16	1.82e+16	1.71e+16
S4	-69.1507	-67.0255	-68.5203	-66.7242			S4	30297	30000	31402.8	30957			S4	48.8	46.137	45.4396	40.3535			S4	1.88e+16	1.75e+16	1.83e+16	1.73e+16
S5	-53.4075	-56.1883	-54.1225	-52.186			S5	27524	28653	28649.6	30519.8			S5	54.8	47.4646	45.5439	40.4452			S5	1.48e+16	1.54e+16	1.46e+16	1.36e+16
S6	-61.4541	-62.1231	-61.2282	-62.0071			S6	26672	26664.9	26097.7	27226.7			S6	57.6	52.3576	51.7734	54.2048			S6	1.63e+16	1.63e+16	1.49e+16	1.55e+16
S7	-63.0692	-63.3859	-65.9105	-63.1732			S7	37351	38637.9	38123	36653.7			S7	40.1	35.6939	38.0266	37.9943			S7	1.53e+16	1.51e+16	1.6e+16	1.48e+16
S8	-64.8285	-66.726	-71.2999	-65.3761			S8	29458	29698.5	29395.4	29815.5			S8	40.1	38.6685	39.0306	42.6811			S8	1.94e+16	1.93e+16	2.18e+16	1.96e+16
S9	-61.7381	-66.0453	-65.234	-68.1998			S9	31726	33426.9	32530.1	32606.2			S9	38.5	44.6803	39.7259	36.8859			S9	1.67e+16	1.76e+16	1.77e+16	1.88e+16
S10	-63.6913	-67.9887	-65.1449	-65.5544			S10	26718	28359.4	26705.8	27288.4			S10	48.3	37.4135	39.6871	39.6758			S10	1.39e+16	1.42e+16	1.4e+16	1.43e+16
S11	-61.2903	-59.6848	-63.2694	-67.2288			S11	28920	31108.5	31671.7	34125.4			S11	48.7	40.7071	37.086	39.0065			S11	1.56e+16	1.43e+16	1.49e+16	1.67e+16
S12	-62.432	-60.3716	-64.1555	-60.6432			S12	36326	36498.3	37034.2	37284.4			S12	41	40.2638	30.0925	33.2948			S12	1.55e+16	1.41e+16	1.48e+16	1.38e+16
S13	-61.6514	-61.855	-67.0103	-69.881			S13	30460	31117.9	31295.6	31609.1			S13	50.4	46.7592	43.7474	40.4493			S13	1.7e+16	1.69e+16	1.8e+16	1.93e+16
S14	-45.4462	-52.5027	-44.7777	-47.1801			S14	31491	33050.8	32245.9	32679.8			S14	38.7	37.4434	39.6799	40.3401			S14	1.09e+16	1.32e+16	1.1e+16	1.19e+16
Xbridge force [pN]	Control	Stiff	Stiffer	Stiffest			Stance Time	Control	Stiff	Stiffer	Stiffest
S1	2.56516	2.53211	2.53313	2.53418			S1	0.224833	0.224	0.2205	0.2235
S2	2.57288	2.62845	2.63128	2.64598			S2	0.165167	0.173833	0.173667	0.1745
S3	2.63984	2.64529	2.65831	2.66273			S3	0.230667	0.237333	0.240667	0.235833
S4	2.51155	2.5538	2.55155	2.61492			S4	0.196667	0.197833	0.201833	0.2005
S5	2.46604	2.54404	2.57168	2.61842			S5	0.233833	0.2415	0.233333	0.242
S6	2.45262	2.51381	2.5323	2.51334			S6	0.2045	0.2115	0.2065	0.213333
S7	2.57686	2.62449	2.59762	2.60505			S7	0.210667	0.213333	0.206167	0.215167
S8	2.62231	2.63922	2.63074	2.61402			S8	0.211167	0.213667	0.219	0.214833
S9	2.63542	2.59028	2.64296	2.66491			S9	0.215667	0.220333	0.2265	0.227333
S10	2.46456	2.58695	2.56571	2.57255			S10	0.193833	0.1945	0.1935	0.1965
S11	2.47105	2.5668	2.61953	2.58308			S11	0.218167	0.219833	0.217667	0.227167
S12	2.57944	2.60632	2.69334	2.67803			S12	0.2155	0.222167	0.226333	0.224333
S13	2.50949	2.54555	2.57321	2.6085			S13	0.1845	0.185333	0.187333	0.189667
S14	2.66782	2.6778	2.66854	2.66363			S14	0.188333	0.192	0.1995	0.190833
							S15	0.2	0.209667	0.201667	0.212833
							S16	0.210333	0.210833	0.21	0.211167
							S17	0.239	0.238333	0.245667	0.245333
